# Supplementary material for: Comparative Proteomic Analysis of Aqueous Humor, Anterior Lens Capsules, and Crystalline Lenses in Different Human Cataract Subtypes Versus Healthy Controls
Source: Proteomes. 2025 Nov 21;13(4):62. doi: 10.3390/proteomes13040062 (PMC12641653; doi:10.3390/proteomes13040062)
Supplement: Supplementary file 1 [file proteomes-13-00062-s001.zip]

Archive with 2 entries (2 files):
- Supplementary material S1.ods
- Supplementary materials S2.pdf
