# Supplementary material for: Comparative Proteomic Analysis of Aqueous Humor, Anterior Lens Capsules, and Crystalline Lenses in Different Human Cataract Subtypes Versus Healthy Controls
Source: Proteomes. 2025 Nov 21;13(4):62. doi: 10.3390/proteomes13040062 (PMC12641653; doi:10.3390/proteomes13040062)
Supplement: Supplementary file 1 [file proteomes-13-00062-s001.zip › Supplementary material S1.ods]

## Sheet: Note
Student's t-Test statistacally significant proteins (with permutation-based FDR calculation set at 0.05) in Aqueous Humor, Anterior Capsule and Phaco Cassette samples. ARC=Age-related Cataract, DC=Diabetic Cataract, PVC=Post-vitrectomy Cataract

## Sheet: Aqueous_Humor_(ARC-Control)
Significant	-Log(P-value)	Difference	Protein.Group	Protein.Names	Genes	First.Protein.Description	Symbol color	Symbol type	Symbol size	Show label	GOBP name	GOMF name	GOCC name	GOBP slim name	GOCC slim name	KEGG name	Pfam	GSEA	Keywords	Corum	Control	Control	Control	Control	Control	Control	Control	Control	Control	Control	Control	Control	Control	Control	Control	Control	Control	Control	Control	Control	Control	DC	DC	DC	DC	DC	DC	DC	DC
+	46.75565822	13.55320039	cRAP-rLys-C	cRAP-rLys-C	cRAP-rLys-C		Color2 [A=255, R=169, G=169, B=169]	1	4												21.00039864	22.29395485	21.94088745	19.48278046	19.03543091	20.21281242	19.6931572	20.45367813	19.86255646	19.4591217	20.07259178	20.01709175	20.84616852	19.88346672	20.54902077	18.99754333	19.50378036	19.63536263	19.64015198	18.96842384	19.33374786	29.19115257	35.64732742	35.36867523	36.71496201	34.8929863	35.4776268	35.25825119	33.55698013
+	17.12067951	5.891642116	P01715	LV301_HUMAN	IGLV3-1	Immunoglobulin lambda variable 3-1	Color2 [A=255, R=169, G=169, B=169]	1	4		adaptive immune response;immune response;immune system process;response to stimulus	antigen binding;binding	cell part;extracellular region;extracellular region part;extracellular space;immunoglobulin complex;macromolecular complex;membrane;plasma membrane;protein complex	immune system process;response to stimulus	cell part;extracellular region;extracellular space;immunoglobulin complex;macromolecular complex;membrane;plasma membrane;protein complex		V-set	LIU_OVARIAN_CANCER_TUMORS_AND_XENOGRAFTS_XDGS_DN;REACTOME_ADAPTIVE_IMMUNE_SYSTEM;REACTOME_ANTI_INFLAMMATORY_RESPONSE_FAVOURING_LEISHMANIA_PARASITE_INFECTION;REACTOME_ANTIGEN_ACTIVATES_B_CELL_RECEPTOR_BCR_LEADING_TO_GENERATION_OF_SECOND_MESSENGERS;REACTOME_BINDING_AND_UPTAKE_OF_LIGANDS_BY_SCAVENGER_RECEPTORS;REACTOME_CD22_MEDIATED_BCR_REGULATION;REACTOME_CELL_SURFACE_INTERACTIONS_AT_THE_VASCULAR_W…	Adaptiveimmunity;Cellmembrane;Directproteinsequencing;Disulfidebond;Immunity;Immunoglobulin;Immunoglobulindomain;Membrane;Referenceproteome;Secreted;Signal		22.14932823	19.8209343	22.09684563	26.35886192	26.10037994	26.43773079	20.66871452	18.45115089	20.19755554	19.28263855	19.15908623	20.20576096	19.85750008	20.59776497	20.88899422	17.71323967	20.03561592	17.29758453	18.98047447	19.60020828	19.75859642	26.54243851	26.75218201	26.79132652	27.1457901	25.75714874	26.13755226	25.78032494	25.65995979
+	16.23803835	5.708487367	P01706	LV211_HUMAN	IGLV2-11	Immunoglobulin lambda variable 2-11	Color2 [A=255, R=169, G=169, B=169]	1	4		adaptive immune response;immune response;immune system process;response to stimulus	antigen binding;binding	cell part;extracellular region;extracellular region part;extracellular space;immunoglobulin complex;macromolecular complex;membrane;plasma membrane;protein complex	immune system process;response to stimulus	cell part;extracellular region;extracellular space;immunoglobulin complex;macromolecular complex;membrane;plasma membrane;protein complex		V-set	LIU_OVARIAN_CANCER_TUMORS_AND_XENOGRAFTS_XDGS_DN;REACTOME_ADAPTIVE_IMMUNE_SYSTEM;REACTOME_ANTI_INFLAMMATORY_RESPONSE_FAVOURING_LEISHMANIA_PARASITE_INFECTION;REACTOME_ANTIGEN_ACTIVATES_B_CELL_RECEPTOR_BCR_LEADING_TO_GENERATION_OF_SECOND_MESSENGERS;REACTOME_BINDING_AND_UPTAKE_OF_LIGANDS_BY_SCAVENGER_RECEPTORS;REACTOME_CD22_MEDIATED_BCR_REGULATION;REACTOME_CELL_SURFACE_INTERACTIONS_AT_THE_VASCULAR_W…	Adaptiveimmunity;Cellmembrane;Directproteinsequencing;Disulfidebond;Immunity;Immunoglobulin;Immunoglobulindomain;Membrane;Pyrrolidonecarboxylicacid;Referenceproteome;Secreted;Signal		22.33542824	21.67088127	20.75681305	26.76906967	26.06769562	27.05938721	25.2097168	20.29804039	18.8348999	20.56110764	20.53422928	19.62175751	20.66413116	20.12306023	21.72277641	18.64104652	17.14707947	20.41482544	18.66637421	18.48836708	21.01631355	27.37039375	27.87905884	27.89286232	28.00914764	25.93294144	26.51156235	26.25596237	26.8267498
+	15.51997028	4.114595474	P35542	SAA4_HUMAN	SAA4	Serum amyloid A-4 protein	Color2 [A=255, R=169, G=169, B=169]	1	4		acute inflammatory response;acute-phase response;defense response;inflammatory response;response to stimulus;response to stress;response to wounding		extracellular membrane-bounded organelle;extracellular organelle;extracellular region;extracellular region part;extracellular vesicular exosome;high-density lipoprotein particle;macromolecular complex;membrane-bounded organelle;membrane-bounded vesicle;organelle;plasma lipoprotein particle;protein-lipid complex;vesicle	response to stimulus;response to stress	extracellular organelle;extracellular region;macromolecular complex;organelle;vesicle		SAA	ACEVEDO_LIVER_CANCER_DN;ACEVEDO_LIVER_TUMOR_VS_NORMAL_ADJACENT_TISSUE_DN;ACEVEDO_NORMAL_TISSUE_ADJACENT_TO_LIVER_TUMOR_DN;ANDERSEN_LIVER_CANCER_KRT19_DN;BLANCO_MELO_COVID19_SARS_COV_2_INFECTION_CALU3_CELLS_UP;BOCHKIS_FOXA2_TARGETS;BROWNE_HCMV_INFECTION_30MIN_DN;BROWNE_HCMV_INFECTION_48HR_DN;CAIRO_HEPATOBLASTOMA_DN;CAIRO_LIVER_DEVELOPMENT_DN;CARRILLOREIXACH_HEPATOBLASTOMA_VS_NORMAL_DN;DESERT_PERIP…	Acutephase;Directproteinsequencing;Glycoprotein;HDL;Referenceproteome;Secreted;Signal		20.66036606	20.30928993	21.08154678	23.04565239	18.57614136	22.22374916	19.8876133	20.29391861	20.25145149	18.55323029	19.35847664	19.27857971	19.19154739	23.70889282	20.39610481	20.44042015	21.12210083	20.08690834	21.96568489	19.06501389	23.77760124	25.56050491	25.89205551	25.88214684	25.78429413	23.6795578	24.22664452	23.83662987	24.11049843
+	4.901181227	4.063411887	P61769;cRAP-P61769	B2MG_HUMAN;cRAP-B2MG_HUMAN	B2M;cRAP-B2M	Beta-2-microglobulin	Color2 [A=255, R=169, G=169, B=169]	1	4		adaptive immune response;adaptive immune response based on somatic recombination of immune receptors built from immunoglobulin superfamily domains;anatomical structure homeostasis;antigen processing and presentation;antigen processing and presentation of endogenous antigen;antigen processing and presentation of endogenous peptide antigen;antigen processing and presentation of endogenous peptide a…	antigen binding;binding;identical protein binding;MHC class II protein complex binding;MHC protein complex binding;peptide antigen binding;peptide binding;protein binding;protein dimerization activity;protein homodimerization activity	adherens junction;anchoring junction;cell junction;cell part;cell-substrate adherens junction;cell-substrate junction;coated vesicle membrane;cytoplasmic membrane-bounded vesicle lumen;cytoplasmic part;cytoplasmic vesicle membrane;cytoplasmic vesicle part;cytosol;early endosome lumen;early endosome membrane;endocytic vesicle membrane;endoplasmic reticulum lumen;endoplasmic reticulum part;endosoma…	behavior;biological regulation;cell activation;cell differentiation;cell killing;cellular component assembly;cellular component organization;cellular homeostasis;cellular ion homeostasis;cellular macromolecular complex assembly;cellular metabolic process;cellular process;developmental process;establishment of localization;homeostatic process;immune system process;ion transport;macromolecular comp…	cell part;cytosol;extracellular organelle;extracellular region;extracellular space;Golgi apparatus;intracellular membrane-bounded organelle;intracellular organelle;macromolecular complex;membrane;MHC class I peptide loading complex;MHC protein complex;organelle;plasma membrane;protein complex;vesicle	Antigen processing and presentation	C1-set	ACEVEDO_LIVER_CANCER_UP;BASSO_HAIRY_CELL_LEUKEMIA_UP;BECKER_TAMOXIFEN_RESISTANCE_UP;BENPORATH_NANOG_TARGETS;BIOCARTA_CTL_PATHWAY;BIOCARTA_MHC_PATHWAY;BIOCARTA_NKCELLS_PATHWAY;BLALOCK_ALZHEIMERS_DISEASE_DN;BLANCO_MELO_BRONCHIAL_EPITHELIAL_CELLS_INFLUENZA_A_DEL_NS1_INFECTION_UP;BLANCO_MELO_HUMAN_PARAINFLUENZA_VIRUS_3_INFECTION_A594_CELLS_UP;BLANCO_MELO_RESPIRATORY_SYNCYTIAL_VIRUS_INFECTION_A594_CEL…	3D-structure;Amyloid;Amyloidosis;Directproteinsequencing;Diseasevariant;Disulfidebond;Glycation;Glycoprotein;Immunity;Immunoglobulindomain;MHCI;Pyrrolidonecarboxylicacid;Referenceproteome;Secreted;Signal		20.502285	21.12755775	21.45438766	24.57709694	23.67658997	23.95955467	22.3256321	22.24509621	22.50113297	21.37836456	21.45765686	22.02483749	21.14643288	21.64193153	21.42981339	23.79424858	23.94714737	23.78704071	23.72790718	23.40274239	23.13453865	20.40070152	24.5224762	24.25278282	25.67547989	27.84517097	28.43060875	28.78981781	29.06284332
+	11.91134865	4.063342253	P02652	APOA2_HUMAN	APOA2	Apolipoprotein A-II	Color2 [A=255, R=169, G=169, B=169]	1	4		acylglycerol catabolic process;acylglycerol metabolic process;alcohol metabolic process;amine metabolic process;anatomical structure morphogenesis;biological regulation;biosynthetic process;catabolic process;cellular amine metabolic process;cellular biogenic amine metabolic process;cellular biosynthetic process;cellular catabolic process;cellular component assembly;cellular component organization…	alcohol binding;amine binding;apolipoprotein receptor binding;binding;cation binding;cholesterol binding;enzyme activator activity;enzyme binding;enzyme inhibitor activity;enzyme regulator activity;heat shock protein binding;high-density lipoprotein particle binding;high-density lipoprotein particle receptor binding;identical protein binding;ion binding;lipase inhibitor activity;lipid binding;lip…	blood microparticle;cell part;chylomicron;cytoplasmic part;cytosol;early endosome;endoplasmic reticulum lumen;endoplasmic reticulum part;endosome;extracellular membrane-bounded organelle;extracellular organelle;extracellular region;extracellular region part;extracellular vesicular exosome;high-density lipoprotein particle;intracellular membrane-bounded organelle;intracellular organelle;intracellu…	alcohol metabolic process;amine metabolic process;anatomical structure morphogenesis;biological regulation;biosynthetic process;catabolic process;cellular component assembly;cellular component organization;cellular lipid metabolic process;cellular metabolic process;cellular nitrogen compound metabolic process;cellular process;developmental process;establishment of localization;glycerol ether meta…	cell part;cytosol;endosome;extracellular organelle;extracellular region;intracellular membrane-bounded organelle;intracellular organelle;macromolecular complex;organelle;vesicle	PPAR signaling pathway	ApoA-II	ACEVEDO_LIVER_CANCER_DN;BENPORATH_NANOG_TARGETS;BIOCARTA_PPARA_PATHWAY;CHEN_LIVER_METABOLISM_QTL_CIS;HEIDENBLAD_AMPLIFIED_IN_SOFT_TISSUE_CANCER;HSIAO_LIVER_SPECIFIC_GENES;KEGG_PPAR_SIGNALING_PATHWAY;KORKOLA_YOLK_SAC_TUMOR;LIU_LIVER_CANCER;MARTENS_TRETINOIN_RESPONSE_DN;PILON_KLF1_TARGETS_UP;REACTOME_CHYLOMICRON_ASSEMBLY;REACTOME_CHYLOMICRON_REMODELING;REACTOME_METABOLISM_OF_FAT_SOLUBLE_VITAMINS;RE…	Cleavageonpairofbasicresidues;Directproteinsequencing;Disulfidebond;Glycoprotein;HDL;Host-virusinteraction;Lipidtransport;Oxidation;Phosphoprotein;Pyrrolidonecarboxylicacid;Referenceproteome;Secreted;Signal;Transport		21.74136162	21.05286789	23.60071945	24.64008141	24.01939583	24.33093071	23.80673981	23.42512703	23.05477142	19.14850426	19.55833435	21.73365021	25.13136292	25.20931816	25.06519699	24.76315689	24.46709251	24.15656662	24.12595558	23.84276199	24.07409668	27.57185745	29.59194183	29.62494278	29.59933472	27.50188637	27.86400795	27.37499237	29.12037468
+	14.42978272	3.702607723	Q92520	FAM3C_HUMAN	FAM3C	Protein FAM3C	Color2 [A=255, R=169, G=169, B=169]	1	4			binding;cytokine activity;protein binding;receptor binding	cell part;cytoplasmic membrane-bounded vesicle lumen;cytoplasmic part;cytoplasmic vesicle part;extracellular membrane-bounded organelle;extracellular organelle;extracellular region;extracellular region part;extracellular space;extracellular vesicular exosome;Golgi apparatus;intracellular membrane-bounded organelle;intracellular organelle;intracellular organelle part;intracellular part;membrane-bo…		cell part;extracellular organelle;extracellular region;extracellular space;Golgi apparatus;intracellular membrane-bounded organelle;intracellular organelle;organelle;vesicle		ILEI	AKL_HTLV1_INFECTION_DN;BASAKI_YBX1_TARGETS_DN;BENPORATH_PROLIFERATION;BHATI_G2M_ARREST_BY_2METHOXYESTRADIOL_UP;BROCKE_APOPTOSIS_REVERSED_BY_IL6;CHIARADONNA_NEOPLASTIC_TRANSFORMATION_CDC25_UP;CHIARADONNA_NEOPLASTIC_TRANSFORMATION_KRAS_UP;COLDREN_GEFITINIB_RESISTANCE_DN;CREIGHTON_ENDOCRINE_THERAPY_RESISTANCE_3;DAVICIONI_RHABDOMYOSARCOMA_PAX_FOXO1_FUSION_UP;DAVICIONI_TARGETS_OF_PAX_FOXO1_FUSIONS_UP;…	3D-structure;Cytoplasmicvesicle;Developmentalprotein;Disulfidebond;Lectin;Oncogene;Referenceproteome;Secreted;Signal		21.97720146	21.67210579	21.17854881	24.5890255	23.99852753	24.38849258	22.59803963	23.31640625	22.54819489	19.02801704	19.06782913	20.24633789	19.73518372	23.35786057	23.19492912	23.83523369	23.74490929	23.48288727	22.60215759	22.45821381	22.55623817	20.85479927	24.29616165	24.5001297	24.69871521	24.83377647	25.21417427	25.02579689	27.0868721
+	16.04996536	3.38051497	P06396;cRAP-P06396	GELS_HUMAN;cRAP-GELS_HUMAN	GSN;cRAP-GSN	Gelsolin	Color2 [A=255, R=169, G=169, B=169]	1	4		actin cytoskeleton organization;actin filament capping;actin filament depolymerization;actin filament organization;actin filament polymerization;actin filament severing;actin filament-based process;actin polymerization or depolymerization;anatomical structure development;anatomical structure morphogenesis;barbed-end actin filament capping;biological regulation;cell part morphogenesis;cell project…	actin binding;actin filament binding;binding;calcium ion binding;cation binding;cytoskeletal protein binding;ion binding;lipid binding;metal ion binding;myosin binding;myosin II binding;phosphatidylinositol binding;phosphatidylinositol-4,5-bisphosphate binding;phospholipid binding;protein binding	actin cap;actin cytoskeleton;adherens junction;anchoring junction;blood microparticle;cell cortex part;cell junction;cell part;cell projection;cell-substrate adherens junction;cell-substrate junction;cortical actin cytoskeleton;cortical cytoskeleton;cytoplasm;cytoplasmic membrane-bounded vesicle;cytoplasmic membrane-bounded vesicle lumen;cytoplasmic part;cytoplasmic vesicle;cytoplasmic vesicle pa…	anatomical structure development;anatomical structure morphogenesis;biological regulation;cellular component assembly;cellular component disassembly;cellular component morphogenesis;cellular component organization;cellular macromolecular complex assembly;cellular membrane organization;cellular process;cytoskeleton organization;developmental process;macromolecular complex assembly;membrane invagin…	cell part;cell projection;cytoplasm;cytoplasmic membrane-bounded vesicle;cytoskeleton;cytosol;extracellular organelle;extracellular region;extracellular space;intracellular membrane-bounded organelle;intracellular non-membrane-bounded organelle;intracellular organelle;macromolecular complex;membrane;organelle;plasma membrane;protein complex;vesicle	Fc gamma R-mediated phagocytosis;Regulation of actin cytoskeleton	Gelsolin	ALCALAY_AML_BY_NPM1_LOCALIZATION_DN;ALFANO_MYC_TARGETS;BENPORATH_ES_WITH_H3K27ME3;BERENJENO_TRANSFORMED_BY_RHOA_DN;BIOCARTA_ECM_PATHWAY;BIOCARTA_HIVNEF_PATHWAY;BIOCARTA_RHO_PATHWAY;BONOME_OVARIAN_CANCER_SURVIVAL_OPTIMAL_DEBULKING;BOQUEST_STEM_CELL_CULTURED_VS_FRESH_UP;BOQUEST_STEM_CELL_UP;BOYLAN_MULTIPLE_MYELOMA_D_CLUSTER_DN;BOYLAN_MULTIPLE_MYELOMA_D_DN;BOYLAN_MULTIPLE_MYELOMA_PCA3_DN;BROWN_MYELO…	3D-structure;Acetylation;Actin-binding;Actincapping;Alternativeinitiation;Alternativesplicing;Amyloid;Amyloidosis;Calcium;Ciliumbiogenesis/degradation;Cornealdystrophy;Cytoplasm;Cytoskeleton;Directproteinsequencing;Diseasevariant;Disulfidebond;Metal-binding;Phosphoprotein;Referenceproteome;Repeat;Secreted;Signal	Prune-Gelsolin complex	23.38725662	24.43404007	24.76758385	28.23145485	27.51626015	27.67082214	26.66692734	26.82493019	26.77458572	26.07855988	26.23629951	26.38932228	24.90887642	25.55971527	25.58023262	26.4107914	26.50621033	26.34336853	27.73893547	27.61078835	27.26301384	26.77703285	28.16404152	27.86930656	29.01993752	29.56110764	30.11747169	30.20537567	28.90283012
+	10.47012294	3.35135276	P20849	CO9A1_HUMAN	COL9A1	Collagen alpha-1(IX) chain	Color2 [A=255, R=169, G=169, B=169]	1	4		anatomical structure morphogenesis;cellular component organization;cellular component organization at cellular level;cellular component organization or biogenesis;cellular component organization or biogenesis at cellular level;cellular process;developmental process;extracellular matrix organization;extracellular structure organization;organ morphogenesis	binding;carbohydrate binding;cation binding;extracellular matrix structural constituent;extracellular matrix structural constituent conferring tensile strength;identical protein binding;ion binding;metal ion binding;protein binding;protein dimerization activity;protein homodimerization activity;structural molecule activity	anchoring collagen;cell part;collagen;collagen type IX;cytoplasmic part;endoplasmic reticulum lumen;endoplasmic reticulum part;extracellular matrix part;extracellular region;extracellular region part;extracellular space;FACIT collagen;intracellular organelle lumen;intracellular organelle part;intracellular part;membrane-enclosed lumen;organelle lumen;organelle part	anatomical structure morphogenesis;cellular component organization;cellular process;developmental process;extracellular matrix organization;extracellular structure organization	cell part;extracellular region;extracellular space	Protein digestion and absorption	Collagen	ABE_INNER_EAR;ACEVEDO_METHYLATED_IN_LIVER_CANCER_DN;BANDRES_RESPONSE_TO_CARMUSTIN_MGMT_24HR_DN;BANDRES_RESPONSE_TO_CARMUSTIN_MGMT_48HR_DN;GOBERT_OLIGODENDROCYTE_DIFFERENTIATION_DN;GRAESSMANN_APOPTOSIS_BY_SERUM_DEPRIVATION_UP;GRAESSMANN_RESPONSE_TO_MC_AND_SERUM_DEPRIVATION_UP;JACKSON_DNMT1_TARGETS_DN;KONDO_COLON_CANCER_HCP_WITH_H3K27ME1;LIEN_BREAST_CARCINOMA_METAPLASTIC_VS_DUCTAL_UP;LIU_PROSTATE_C…	3D-structure;Alternativesplicing;Collagen;Deafness;Directproteinsequencing;Diseasevariant;Disulfidebond;Extracellularmatrix;Glycoprotein;Hydroxylation;Metal-binding;Referenceproteome;Repeat;Secreted;Signal;Sticklersyndrome;Zinc		19.9914856	21.34980392	22.73067474	24.33596802	24.34658432	24.7818985	19.4104023	19.37416649	20.48724174	18.9509716	18.81333542	21.7191925	21.00795364	20.31387329	25.07950592	19.41320419	19.7154808	19.38090515	23.70870399	24.03509903	23.76679611	24.83493423	26.00711632	25.80886078	25.9308567	26.39459229	26.73025513	26.42541504	25.41953659
+	17.00335497	3.295982906	Q14118	DAG1_HUMAN	DAG1	Dystroglycan 1	Color2 [A=255, R=169, G=169, B=169]	1	4		anatomical structure development;anatomical structure formation involved in morphogenesis;anatomical structure maturation;anatomical structure morphogenesis;angiogenesis;angiogenesis involved in wound healing;axon ensheathment;axon guidance;axon regeneration;axonogenesis;basement membrane organization;biological adhesion;biological regulation;branching involved in salivary gland morphogenesis;bra…	actin binding;actinin binding;alpha-actinin binding;binding;calcium ion binding;cation binding;cytoskeletal protein binding;dystroglycan binding;extracellular matrix binding;glycoprotein binding;ion binding;laminin binding;laminin-1 binding;metal ion binding;protein binding;protein domain specific binding;receptor activity;SH2 domain binding;structural constituent of muscle;structural molecule ac…	adherens junction;anchoring junction;axon part;basement membrane;basolateral plasma membrane;cell junction;cell part;cell projection;cell projection part;cell-substrate adherens junction;cell-substrate junction;contractile fiber part;contractile ring;costamere;cytoplasm;cytoplasmic part;cytoskeleton;cytosol;dystroglycan complex;dystrophin-associated glycoprotein complex;endoplasmic reticulum lume…	anatomical structure development;anatomical structure formation involved in morphogenesis;anatomical structure morphogenesis;biological adhesion;biological regulation;cell adhesion;cellular component morphogenesis;cellular component organization;cellular process;cytoskeleton organization;developmental maturation;developmental process;establishment of localization;extracellular matrix organization…	cell part;cell projection;cytoplasm;cytoskeleton;cytosol;dystrophin-associated glycoprotein complex;extracellular organelle;extracellular region;extracellular space;filopodium;intracellular membrane-bounded organelle;intracellular non-membrane-bounded organelle;intracellular organelle;macromolecular complex;membrane;nucleoplasm;organelle;plasma membrane;protein complex;vesicle	Arrhythmogenic right ventricular cardiomyopathy (ARVC);Dilated cardiomyopathy;ECM-receptor interaction;Hypertrophic cardiomyopathy (HCM);Viral myocarditis	a_DG1_N2;DAG1;He_PIG	ACEVEDO_METHYLATED_IN_LIVER_CANCER_DN;AMIT_EGF_RESPONSE_120_HELA;AMUNDSON_RESPONSE_TO_ARSENITE;BAELDE_DIABETIC_NEPHROPATHY_DN;BIOCARTA_AGR_PATHWAY;BLALOCK_ALZHEIMERS_DISEASE_UP;BONOME_OVARIAN_CANCER_SURVIVAL_SUBOPTIMAL_DEBULKING;BRUNO_HEMATOPOIESIS;BUYTAERT_PHOTODYNAMIC_THERAPY_STRESS_DN;CASORELLI_ACUTE_PROMYELOCYTIC_LEUKEMIA_DN;CREIGHTON_ENDOCRINE_THERAPY_RESISTANCE_5;DAVICIONI_MOLECULAR_ARMS_VS…	3D-structure;Autocatalyticcleavage;Cellmembrane;Congenitalmusculardystrophy;Cytoplasm;Cytoskeleton;Diseasevariant;Disulfidebond;Dystroglycanopathy;Glycoprotein;Hostcellreceptorforvirusentry;Host-virusinteraction;Limb-girdlemusculardystrophy;Lissencephaly;Membrane;Nucleus;Phosphoprotein;Postsynapticcellmembrane;Receptor;Referenceproteome;Secreted;Signal;Synapse;Transmembrane;Transmembranehelix	Beta-dystroglycan-caveolin-3 complex;UTM-SGCE-DAG1-CAV1-NOS3 complex	20.48748589	20.15851021	21.47104073	22.15865326	21.67352295	22.37020683	19.18689537	20.25257492	17.87441826	18.18040085	19.31789589	21.06788445	20.74365807	19.17157364	21.44904709	21.59302711	20.23209572	21.31682777	21.03055382	20.35314369	19.6629715	22.17382431	22.1830883	21.82207298	22.16993141	24.20729065	24.5212307	24.32950783	24.52497673
+	8.707982547	3.286064678	Q96FE7	P3IP1_HUMAN	PIK3IP1	Phosphoinositide-3-kinase-interacting protein 1	Color2 [A=255, R=169, G=169, B=169]	1	4		biological regulation;negative regulation of biological process;negative regulation of cell communication;negative regulation of cellular process;negative regulation of intracellular protein kinase cascade;negative regulation of protein kinase B signaling cascade;negative regulation of response to stimulus;negative regulation of signal transduction;negative regulation of signaling;regulation of b…	binding;catalytic activity;endopeptidase activity;hydrolase activity;peptidase activity;peptidase activity, acting on L-amino acid peptides;protein binding;receptor binding	cell part;extracellular region part;extracellular space;membrane;plasma membrane	biological regulation	cell part;extracellular space;membrane;plasma membrane		Kringle	ACEVEDO_LIVER_CANCER_UP;BAKKER_FOXO3_TARGETS_UP;BLANCO_MELO_COVID19_SARS_COV_2_POS_PATIENT_LUNG_TISSUE_DN;BOQUEST_STEM_CELL_CULTURED_VS_FRESH_UP;BOYLAN_MULTIPLE_MYELOMA_D_UP;BRUINS_UVC_RESPONSE_VIA_TP53_GROUP_B;CHEN_METABOLIC_SYNDROM_NETWORK;CHYLA_CBFA2T3_TARGETS_UP;COLDREN_GEFITINIB_RESISTANCE_DN;CORONEL_RFX7_DIRECT_TARGETS_UP;DELACROIX_RAR_BOUND_ES;DELPUECH_FOXO3_TARGETS_UP;DODD_NASOPHARYNGEAL_…	Alternativesplicing;Cellmembrane;Directproteinsequencing;Disulfidebond;Glycoprotein;Kringle;Membrane;Referenceproteome;Signal;Transmembrane;Transmembranehelix		20.4871769	21.17255592	21.21438599	21.06625557	19.34827614	19.32060814	20.61381149	20.1501255	17.44503021	20.6756134	20.84213066	18.91028023	19.93613243	20.54760933	19.50847435	22.57734871	21.3161869	18.90379715	19.84831047	21.92699814	20.97319984	20.20612335	19.44161034	19.73026466	21.19170952	23.62809753	24.02335358	23.617239	25.36288452
+	10.89121829	3.148882298	Q9BSG5	RTBDN_HUMAN	RTBDN	Retbindin	Color2 [A=255, R=169, G=169, B=169]	1	4			molecular transducer activity;receptor activity;riboflavin transporter activity;signal transducer activity;signaling receptor activity;transmembrane transporter activity;transporter activity;vitamin transporter activity	cell part;external side of plasma membrane;extracellular matrix;extracellular region;extracellular region part;interphotoreceptor matrix;membrane part;plasma membrane part;proteinaceous extracellular matrix		cell part;extracellular matrix;extracellular region;proteinaceous extracellular matrix		Folate_rec	BENPORATH_ES_WITH_H3K27ME3;DELACROIX_RAR_BOUND_ES;MIKKELSEN_ES_ICP_WITH_H3K27ME3;MIKKELSEN_IPS_ICP_WITH_H3K27ME3;MIKKELSEN_MCV6_ICP_WITH_H3K27ME3;MIKKELSEN_MEF_ICP_WITH_H3K27ME3;ZWANG_TRANSIENTLY_UP_BY_2ND_EGF_PULSE_ONLY	Alternativesplicing;Cellmembrane;Disulfidebond;Extracellularmatrix;Membrane;Referenceproteome;Secreted;Signal		19.22348213	21.68195152	23.30457687	23.73872757	23.78301811	24.27143288	24.00816154	20.58325958	18.75997162	19.98945618	20.60364914	19.9461689	24.1881485	23.3321209	23.83082199	24.36804962	24.43408966	23.78776741	23.19558334	23.76239204	24.67782784	20.19987488	26.86730003	26.9754715	26.9614296	25.75422668	26.13184929	25.44198608	26.17380905
+	14.95262502	3.13760155	P61626;cRAP-P61626	LYSC_HUMAN;cRAP-LYSC_HUMAN	LYZ;cRAP-LYZ	Lysozyme C	Color2 [A=255, R=169, G=169, B=169]	1	4		anatomical structure homeostasis;antimicrobial humoral response;biological regulation;cell killing;defense response;defense response to bacterium;defense response to Gram-negative bacterium;defense response to Gram-positive bacterium;homeostatic process;humoral immune response;immune response;immune system process;inflammatory response;killing of cells of other organism;metabolic process;multi-or…	binding;catalytic activity;hydrolase activity;hydrolase activity, acting on glycosyl bonds;hydrolase activity, hydrolyzing O-glycosyl compounds;identical protein binding;lysozyme activity;protein binding	azurophil granule lumen;cell part;cytoplasmic membrane-bounded vesicle lumen;cytoplasmic part;cytoplasmic vesicle part;extracellular membrane-bounded organelle;extracellular organelle;extracellular region;extracellular region part;extracellular space;extracellular vesicular exosome;intracellular organelle lumen;intracellular organelle part;intracellular part;membrane-bounded organelle;membrane-bo…	biological regulation;cell killing;homeostatic process;immune system process;killing of cells of other organism;metabolic process;multi-organism process;response to biotic stimulus;response to stimulus;response to stress	cell part;extracellular organelle;extracellular region;extracellular space;organelle;vesicle	Salivary secretion	Lys	ACEVEDO_LIVER_CANCER_UP;ACEVEDO_LIVER_TUMOR_VS_NORMAL_ADJACENT_TISSUE_UP;AFFAR_YY1_TARGETS_DN;AMUNDSON_RESPONSE_TO_ARSENITE;BAELDE_DIABETIC_NEPHROPATHY_UP;BOYLAN_MULTIPLE_MYELOMA_C_D_DN;BOYLAN_MULTIPLE_MYELOMA_PCA1_UP;BROWNE_HCMV_INFECTION_8HR_UP;BRUINS_UVC_RESPONSE_VIA_TP53_GROUP_C;CAIRO_HEPATOBLASTOMA_UP;CAIRO_LIVER_DEVELOPMENT_DN;CARRILLOREIXACH_HEPATOBLASTOMA_VS_NORMAL_UP;CERVERA_SDHB_TARGETS…	3D-structure;Amyloid;Amyloidosis;Antimicrobial;Bacteriolyticenzyme;Directproteinsequencing;Diseasevariant;Disulfidebond;Glycosidase;Hydrolase;Referenceproteome;Secreted;Signal		22.37953377	23.59009933	23.89461708	25.81252289	25.30583954	25.52653885	24.4893589	24.78069305	24.47156525	22.9941082	23.00619316	23.12709618	23.13759995	23.61683655	23.71406174	24.65274429	24.84824562	24.54992485	26.141222	25.95684624	25.63631821	24.86147881	26.9944458	26.83616066	27.91147423	27.80720139	28.35257339	28.54891396	27.83342552
+	8.335518393	3.048349206	P05408	7B2_HUMAN	SCG5	Neuroendocrine protein 7B2	Color2 [A=255, R=169, G=169, B=169]	1	4		biological regulation;cell surface receptor linked signaling pathway;cellular process;cellular response to stimulus;establishment of localization;establishment of localization in cell;establishment of protein localization;G-protein coupled receptor protein signaling pathway;hormone metabolic process;intracellular protein transport;intracellular transport;macromolecule metabolic process;metabolic …	binding;enzyme inhibitor activity;enzyme regulator activity;GTP binding;guanyl nucleotide binding;guanyl ribonucleotide binding;nucleotide binding;protein binding;purine nucleotide binding;purine ribonucleoside triphosphate binding;purine ribonucleotide binding;ribonucleotide binding;unfolded protein binding	cell part;cytoplasmic membrane-bounded vesicle;cytoplasmic part;cytoplasmic vesicle;extracellular region;intracellular membrane-bounded organelle;intracellular organelle;intracellular part;membrane-bounded organelle;membrane-bounded vesicle;nucleus;organelle;stored secretory granule;vesicle	biological regulation;cellular process;establishment of localization;hormone metabolic process;macromolecule metabolic process;metabolic process;primary metabolic process;protein maturation;protein metabolic process;protein transport;regulation of transport;response to stimulus;signal transduction;transport	cell part;cytoplasmic membrane-bounded vesicle;extracellular region;intracellular membrane-bounded organelle;intracellular organelle;nucleus;organelle;vesicle		Secretogranin_V	ACEVEDO_LIVER_CANCER_WITH_H3K9ME3_DN;AMIT_EGF_RESPONSE_480_MCF10A;AZARE_NEOPLASTIC_TRANSFORMATION_BY_STAT3_UP;BENPORATH_NANOG_TARGETS;BLALOCK_ALZHEIMERS_DISEASE_DN;BLANCO_MELO_BETA_INTERFERON_TREATED_BRONCHIAL_EPITHELIAL_CELLS_UP;BLANCO_MELO_COVID19_SARS_COV_2_INFECTION_A594_CELLS_UP;BLUM_RESPONSE_TO_SALIRASIB_DN;BOQUEST_STEM_CELL_CULTURED_VS_FRESH_UP;BUYTAERT_PHOTODYNAMIC_THERAPY_STRESS_UP;CERVE…	Alternativesplicing;Chaperone;Cleavageonpairofbasicresidues;Directproteinsequencing;Disulfidebond;Neuropeptide;Phosphoprotein;Referenceproteome;Secreted;Signal;Sulfation;Transport		21.13685989	22.80206108	21.01693726	23.78191757	22.93634415	23.49621582	19.4193058	20.31880569	20.20003319	17.70999718	20.35889816	18.67617226	20.59876251	22.14662361	19.89718628	24.34993362	24.18536949	23.97114563	22.0286541	21.98460388	22.75195313	24.48549461	24.85128975	24.94050407	25.16309738	24.32240868	24.84117317	24.65460205	25.71817589
+	10.70609223	2.941170571	P01031;cRAP-P01031	CO5_HUMAN;cRAP-CO5_HUMAN	C5;cRAP-C5	Complement C5	Color2 [A=255, R=169, G=169, B=169]	1	4		activation of immune response;biological regulation;cell killing;cell surface receptor linked signaling pathway;cellular process;cellular response to stimulus;chemotaxis;complement activation;complement activation, alternative pathway;complement activation, classical pathway;defense response;G-protein coupled receptor protein signaling pathway;humoral immune response;immune effector process;immun…	binding;chemokine activity;chemokine receptor binding;cytokine activity;cytokine receptor binding;endopeptidase inhibitor activity;endopeptidase regulator activity;enzyme inhibitor activity;enzyme regulator activity;G-protein-coupled receptor binding;peptidase inhibitor activity;peptidase regulator activity;protein binding;receptor binding	cell part;extracellular membrane-bounded organelle;extracellular organelle;extracellular region;extracellular region part;extracellular space;extracellular vesicular exosome;macromolecular complex;membrane attack complex;membrane part;membrane-bounded organelle;membrane-bounded vesicle;organelle;plasma membrane part;pore complex;protein complex;vesicle	biological regulation;cell killing;cellular process;immune system process;killing of cells of other organism;locomotion;macromolecule metabolic process;metabolic process;multi-organism process;primary metabolic process;protein metabolic process;response to chemical stimulus;response to external stimulus;response to stimulus;response to stress;signal transduction	cell part;extracellular organelle;extracellular region;extracellular space;macromolecular complex;organelle;protein complex;vesicle	Complement and coagulation cascades;Prion diseases;Staphylococcus aureus infection;Systemic lupus erythematosus	A2M;A2M_BRD;A2M_recep;ANATO;MG1;MG2;MG3;MG4;NTR;TED_complement	ACEVEDO_LIVER_CANCER_DN;BHATI_G2M_ARREST_BY_2METHOXYESTRADIOL_DN;BIOCARTA_ALTERNATIVE_PATHWAY;BIOCARTA_CLASSIC_PATHWAY;BIOCARTA_COMP_PATHWAY;BIOCARTA_GRANULOCYTES_PATHWAY;BIOCARTA_LAIR_PATHWAY;BIOCARTA_LECTIN_PATHWAY;BLALOCK_ALZHEIMERS_DISEASE_INCIPIENT_UP;BLALOCK_ALZHEIMERS_DISEASE_UP;BLANCO_MELO_COVID19_SARS_COV_2_INFECTION_A594_ACE2_EXPRESSING_CELLS_DN;BLANCO_MELO_COVID19_SARS_COV_2_INFECTION_…	3D-structure;Cleavageonpairofbasicresidues;Complementalternatepathway;Complementpathway;Cytolysis;Directproteinsequencing;Disulfidebond;Glycoprotein;Immunity;Inflammatoryresponse;Innateimmunity;Membraneattackcomplex;Referenceproteome;Secreted;Signal		20.72867966	21.78582764	21.35371017	23.29759789	22.55669403	22.83813858	21.82311249	22.22387314	21.8974781	20.70925522	20.93763733	20.97466087	20.01623154	20.83175659	20.44370461	20.48555756	21.02545357	20.64666176	22.18021965	22.10173416	21.75177956	22.70027733	23.14223862	22.9848175	24.09335136	23.38120842	24.03333664	24.098629	23.17579651
+	6.059733208	2.861078891	Q14050	CO9A3_HUMAN	COL9A3	Collagen alpha-3(IX) chain	Color2 [A=255, R=169, G=169, B=169]	1	4		cellular component organization;cellular component organization at cellular level;cellular component organization or biogenesis;cellular component organization or biogenesis at cellular level;cellular process;extracellular matrix organization;extracellular structure organization	binding;extracellular matrix structural constituent;extracellular matrix structural constituent conferring tensile strength;identical protein binding;protein binding;protein dimerization activity;protein homodimerization activity;structural molecule activity	anchoring collagen;cell part;collagen;collagen type IX;cytoplasmic part;endoplasmic reticulum lumen;endoplasmic reticulum part;extracellular matrix part;extracellular region;extracellular region part;extracellular space;FACIT collagen;intracellular organelle lumen;intracellular organelle part;intracellular part;membrane-enclosed lumen;organelle lumen;organelle part	cellular component organization;cellular process;extracellular matrix organization;extracellular structure organization	cell part;extracellular region;extracellular space	Protein digestion and absorption	Collagen	ABE_INNER_EAR;BEIER_GLIOMA_STEM_CELL_UP;BROWNE_HCMV_INFECTION_48HR_UP;CARRILLOREIXACH_HEPATOBLASTOMA_VS_NORMAL_UP;DELYS_THYROID_CANCER_DN;DOANE_BREAST_CANCER_ESR1_DN;FARMER_BREAST_CANCER_APOCRINE_VS_LUMINAL;GUTIERREZ_CHRONIC_LYMPHOCYTIC_LEUKEMIA_DN;HAMAI_APOPTOSIS_VIA_TRAIL_UP;ISSAEVA_MLL2_TARGETS;KIM_ALL_DISORDERS_DURATION_CORR_DN;LEE_METASTASIS_AND_ALTERNATIVE_SPLICING_DN;LEE_NEURAL_CREST_STEM_…	3D-structure;Collagen;Deafness;Diseasevariant;Dwarfism;Extracellularmatrix;Glycoprotein;Hydroxylation;Referenceproteome;Repeat;Secreted;Signal;Sticklersyndrome		20.23644447	21.37731552	21.60031509	23.61670113	23.16576385	23.72609901	20.0533371	20.93026161	19.71811867	19.33361053	20.42999077	18.90894508	21.14709091	20.2124424	20.7030468	20.2298317	19.01935005	20.65946007	19.94690704	19.83384323	20.19489288	25.19921684	23.99418259	24.22426987	24.52735329	24.97362709	25.33888817	25.17201996	24.67650986
+	8.407921911	2.796051109	P19022	CADH2_HUMAN	CDH2	Cadherin-2	Color2 [A=255, R=169, G=169, B=169]	1	4		adherens junction organization;anatomical structure development;anatomical structure morphogenesis;biological adhesion;biological regulation;blood vessel morphogenesis;brain development;brain morphogenesis;calcium-dependent cell-cell adhesion;cell adhesion;cell adhesion mediated by integrin;cell development;cell differentiation;cell junction assembly;cell junction organization;cell morphogenesis;…	alpha-catenin binding;beta-catenin binding;binding;cadherin binding;calcium ion binding;cation binding;cell adhesion molecule binding;enzyme binding;gamma-catenin binding;identical protein binding;ion binding;kinase binding;metal ion binding;nucleic acid binding;phosphatase binding;protein binding;protein kinase binding;protein phosphatase binding;RNA binding	adherens junction;anchoring junction;apical part of cell;apical plasma membrane;apicolateral plasma membrane;basolateral plasma membrane;catenin complex;cell junction;cell part;cell projection;cell surface;cell-cell adherens junction;cell-cell contact zone;cell-cell junction;cell-substrate adherens junction;cell-substrate junction;cytoplasm;cytoplasmic part;cytoskeletal part;desmosome;endoplasmic…	anatomical structure development;anatomical structure morphogenesis;biological adhesion;biological regulation;cell adhesion;cell development;cell differentiation;cell junction organization;cell morphogenesis;cellular component assembly;cellular component morphogenesis;cellular component organization;cellular localization;cellular membrane organization;cellular process;detection of stimulus;develo…	apical part of cell;cell part;cell projection;cell surface;cytoplasm;macromolecular complex;membrane;neuron projection;plasma membrane;protein complex	Arrhythmogenic right ventricular cardiomyopathy (ARVC);Cell adhesion molecules (CAMs)	CADH_Y-type_LIR;Cadherin;Cadherin_pro	ABDELMOHSEN_ELAVL4_TARGETS;ACEVEDO_LIVER_TUMOR_VS_NORMAL_ADJACENT_TISSUE_DN;ALONSO_METASTASIS_EMT_UP;ALONSO_METASTASIS_UP;BENPORATH_NANOG_TARGETS;BENPORATH_SOX2_TARGETS;BOCHKIS_FOXA2_TARGETS;BOGNI_TREATMENT_RELATED_MYELOID_LEUKEMIA_DN;BOQUEST_STEM_CELL_CULTURED_VS_FRESH_UP;BOYLAN_MULTIPLE_MYELOMA_C_D_DN;CLASPER_LYMPHATIC_VESSELS_DURING_METASTASIS_DN;COLDREN_GEFITINIB_RESISTANCE_UP;DACOSTA_UV_RESP…	Alternativesplicing;Calcium;Cardiomyopathy;Celladhesion;Celljunction;Cellmembrane;Cleavageonpairofbasicresidues;Diseasevariant;Glycoprotein;Intellectualdisability;Membrane;Metal-binding;Phosphoprotein;Referenceproteome;Repeat;Signal;Transmembrane;Transmembranehelix	DLL1-CTNNB1-CDH2 complex	20.9628315	21.44629288	24.62155533	24.45383072	24.03846169	24.39462852	22.92886162	20.24347687	19.61565208	21.03380013	18.57571411	19.39715195	20.31225967	19.65393829	22.03415489	24.59379768	24.17441559	24.00095367	22.80639648	22.075634	21.93951035	24.9821434	24.15029526	23.93417168	24.13488007	25.35528755	25.70726204	25.47275543	26.58088303
+	11.66532669	2.78210923	P01742	HV169_HUMAN	IGHV1-69	Immunoglobulin heavy variable 1-69	Color2 [A=255, R=169, G=169, B=169]	1	4		adaptive immune response;adaptive immune response based on somatic recombination of immune receptors built from immunoglobulin superfamily domains;B cell mediated immunity;immune effector process;immune response;immune system process;immunoglobulin mediated immune response;leukocyte mediated immunity;lymphocyte mediated immunity;response to stimulus	antigen binding;binding	cell part;extracellular region;immunoglobulin complex;macromolecular complex;membrane;plasma membrane;protein complex	immune system process;response to stimulus	cell part;extracellular region;immunoglobulin complex;macromolecular complex;membrane;plasma membrane;protein complex		V-set	HUTTMANN_B_CLL_POOR_SURVIVAL_UP;LIU_OVARIAN_CANCER_TUMORS_AND_XENOGRAFTS_XDGS_DN;MATTIOLI_MGUS_VS_MULTIPLE_MYELOMA;MATTIOLI_MGUS_VS_PCL;MCLACHLAN_DENTAL_CARIES_UP;POOLA_INVASIVE_BREAST_CANCER_UP;REACTOME_ADAPTIVE_IMMUNE_SYSTEM;REACTOME_ANTI_INFLAMMATORY_RESPONSE_FAVOURING_LEISHMANIA_PARASITE_INFECTION;REACTOME_ANTIGEN_ACTIVATES_B_CELL_RECEPTOR_BCR_LEADING_TO_GENERATION_OF_SECOND_MESSENGERS;REACTO…	Adaptiveimmunity;Cellmembrane;Directproteinsequencing;Disulfidebond;Immunity;Immunoglobulin;Immunoglobulindomain;Membrane;Pyrrolidonecarboxylicacid;Referenceproteome;Secreted;Signal		20.21137619	20.86540413	21.69397354	20.71176147	17.19838333	21.07404709	18.90918732	20.88833809	20.35674858	21.28802872	19.67140007	21.77565193	22.67840958	22.99264717	22.83307266	21.78820801	21.51428413	21.63432884	19.63593483	19.74708176	21.15143394	25.52456093	23.8921814	23.65182495	23.77711868	25.47794724	25.64808273	25.44765663	23.69093704
+	7.592907272	2.766631944	P01597;P04432	KV139_HUMAN;KVD39_HUMAN	IGKV1-39;IGKV1D-39	Immunoglobulin kappa variable 1-39	Color2 [A=255, R=169, G=169, B=169]	1	4		adaptive immune response;immune response;immune system process;response to stimulus	antigen binding;binding	blood microparticle;cell part;extracellular membrane-bounded organelle;extracellular organelle;extracellular region;extracellular region part;extracellular space;extracellular vesicular exosome;immunoglobulin complex;macromolecular complex;membrane;membrane-bounded organelle;membrane-bounded vesicle;organelle;plasma membrane;protein complex;vesicle	immune system process;response to stimulus	cell part;extracellular organelle;extracellular region;extracellular space;immunoglobulin complex;macromolecular complex;membrane;organelle;plasma membrane;protein complex;vesicle		V-set	MATTIOLI_MGUS_VS_PCL;MCLACHLAN_DENTAL_CARIES_UP;NAKAYAMA_SOFT_TISSUE_TUMORS_PCA1_UP;REACTOME_ADAPTIVE_IMMUNE_SYSTEM;REACTOME_ANTI_INFLAMMATORY_RESPONSE_FAVOURING_LEISHMANIA_PARASITE_INFECTION;REACTOME_ANTIGEN_ACTIVATES_B_CELL_RECEPTOR_BCR_LEADING_TO_GENERATION_OF_SECOND_MESSENGERS;REACTOME_BINDING_AND_UPTAKE_OF_LIGANDS_BY_SCAVENGER_RECEPTORS;REACTOME_CD22_MEDIATED_BCR_REGULATION;REACTOME_CELL_SUR…	3D-structure;Adaptiveimmunity;Cellmembrane;Directproteinsequencing;Disulfidebond;Immunity;Immunoglobulin;Immunoglobulindomain;Membrane;Referenceproteome;Secreted;Signal		20.84121132	21.77190018	21.17694855	23.50047684	23.42928314	24.15699005	23.3342495	23.32465553	23.35956383	20.19889641	19.41201591	19.85526085	20.25146103	21.14351273	20.37283516	19.69649315	23.16098022	19.78163338	22.99542999	22.35563278	22.74801826	25.4047184	27.43146133	27.38179016	27.23565102	25.35902023	25.53551865	25.16290092	25.28680611
+	9.971820725	2.706169265	P80748	LV321_HUMAN	IGLV3-21	Immunoglobulin lambda variable 3-21	Color2 [A=255, R=169, G=169, B=169]	1	4		adaptive immune response;immune response;immune system process;response to stimulus	antigen binding;binding	blood microparticle;cell part;extracellular membrane-bounded organelle;extracellular organelle;extracellular region;extracellular region part;extracellular space;extracellular vesicular exosome;immunoglobulin complex;macromolecular complex;membrane;membrane-bounded organelle;membrane-bounded vesicle;organelle;plasma membrane;protein complex;vesicle	immune system process;response to stimulus	cell part;extracellular organelle;extracellular region;extracellular space;immunoglobulin complex;macromolecular complex;membrane;organelle;plasma membrane;protein complex;vesicle		V-set	LIU_OVARIAN_CANCER_TUMORS_AND_XENOGRAFTS_XDGS_DN;REACTOME_ADAPTIVE_IMMUNE_SYSTEM;REACTOME_ANTI_INFLAMMATORY_RESPONSE_FAVOURING_LEISHMANIA_PARASITE_INFECTION;REACTOME_ANTIGEN_ACTIVATES_B_CELL_RECEPTOR_BCR_LEADING_TO_GENERATION_OF_SECOND_MESSENGERS;REACTOME_BINDING_AND_UPTAKE_OF_LIGANDS_BY_SCAVENGER_RECEPTORS;REACTOME_CD22_MEDIATED_BCR_REGULATION;REACTOME_CELL_SURFACE_INTERACTIONS_AT_THE_VASCULAR_W…	Adaptiveimmunity;Cellmembrane;Directproteinsequencing;Disulfidebond;Immunity;Immunoglobulin;Immunoglobulindomain;Membrane;Referenceproteome;Secreted;Signal		21.33392525	20.70606422	21.07862282	23.81323242	23.58554649	23.9963131	22.59583473	23.09535027	23.05720901	18.10679626	19.89613724	18.96151543	21.05929375	20.90779305	20.01744652	21.80192184	21.93886375	21.73207664	21.79957199	21.85163689	21.59966469	26.27102089	23.67993355	23.32801628	23.5489254	24.2508316	24.43808174	24.03902245	24.49451256
+	7.00608692	2.658725148	P41271	NBL1_HUMAN	NBL1	Neuroblastoma suppressor of tumorigenicity 1	Color2 [A=255, R=169, G=169, B=169]	1	4		anatomical structure development;anatomical structure morphogenesis;biological regulation;cell part morphogenesis;cell projection morphogenesis;cell projection organization;cellular component morphogenesis;cellular component organization;cellular component organization at cellular level;cellular component organization or biogenesis;cellular component organization or biogenesis at cellular level;c…	binding;identical protein binding;morphogen activity;protein binding;receptor activator activity;receptor agonist activity;receptor binding;receptor regulator activity	extracellular region part;extracellular space	anatomical structure development;anatomical structure morphogenesis;biological regulation;cellular component morphogenesis;cellular component organization;cellular process;developmental process	extracellular space		DAN	ALFANO_MYC_TARGETS;BENPORATH_ES_WITH_H3K27ME3;BENPORATH_SUZ12_TARGETS;BONOME_OVARIAN_CANCER_SURVIVAL_SUBOPTIMAL_DEBULKING;CAIRO_HEPATOBLASTOMA_CLASSES_DN;CHANDRAN_METASTASIS_DN;CHEMNITZ_RESPONSE_TO_PROSTAGLANDIN_E2_DN;CREIGHTON_ENDOCRINE_THERAPY_RESISTANCE_3;DE_YY1_TARGETS_DN;DELACROIX_RAR_BOUND_ES;DELACROIX_RARG_BOUND_MEF;DOANE_RESPONSE_TO_ANDROGEN_UP;DODD_NASOPHARYNGEAL_CARCINOMA_UP;ENGELMANN_C…	3D-structure;Alternativesplicing;Directproteinsequencing;Disulfidebond;Referenceproteome;Secreted;Signal;Tumorsuppressor		21.93603134	22.70440102	23.07110405	24.11732483	23.45422745	24.05359459	19.594244	19.6323967	21.78264046	17.90250969	21.13678169	18.51205826	20.66438293	20.1287117	20.77679825	24.35032463	23.78303719	24.05364418	21.63754272	21.41858673	21.57116127	19.90977859	23.93039513	24.15634918	24.27082062	25.09581566	25.48407555	25.82979202	25.85834122
+	8.466227032	2.652490056	Q16627	CCL14_HUMAN	CCL14	C-C motif chemokine 14	Color2 [A=255, R=169, G=169, B=169]	1	4		biological regulation;calcium ion homeostasis;cation homeostasis;cell chemotaxis;cell migration;cell motility;cell surface receptor linked signaling pathway;cellular calcium ion homeostasis;cellular cation homeostasis;cellular chemical homeostasis;cellular component movement;cellular divalent inorganic cation homeostasis;cellular homeostasis;cellular ion homeostasis;cellular metal ion homeostasis…	binding;CCR chemokine receptor binding;chemokine activity;chemokine receptor binding;cytokine activity;cytokine receptor binding;G-protein-coupled receptor binding;protein binding;receptor binding	extracellular region part;extracellular space	biological regulation;cell motility;cellular component movement;cellular homeostasis;cellular ion homeostasis;cellular process;homeostatic process;immune system process;locomotion;response to chemical stimulus;response to external stimulus;response to stimulus;response to stress;signal transduction	extracellular space	Chemokine signaling pathway;Cytokine-cytokine receptor interaction	IL8	BOQUEST_STEM_CELL_DN;CHIANG_LIVER_CANCER_SUBCLASS_PROLIFERATION_DN;DANG_BOUND_BY_MYC;DELYS_THYROID_CANCER_DN;ENK_UV_RESPONSE_KERATINOCYTE_UP;KAAB_HEART_ATRIUM_VS_VENTRICLE_UP;KEGG_CHEMOKINE_SIGNALING_PATHWAY;KEGG_CYTOKINE_CYTOKINE_RECEPTOR_INTERACTION;KYNG_WERNER_SYNDROM_AND_NORMAL_AGING_DN;LASTOWSKA_NEUROBLASTOMA_COPY_NUMBER_UP;MALONEY_RESPONSE_TO_17AAG_UP;MEBARKI_HCC_PROGENITOR_FZD8CRD_DN;NABA_…	3D-structure;Alternativesplicing;Cytokine;Directproteinsequencing;Disulfidebond;Glycoprotein;Referenceproteome;Secreted;Signal		21.41138458	21.76475906	21.90760231	19.86755753	18.74014664	18.07309151	18.95185471	19.80119133	18.16538811	19.33140755	20.09730721	19.03650856	20.65021133	21.25448418	20.43160439	19.70830154	19.45146179	19.68469048	18.88479805	20.86434364	19.90483284	24.01862335	19.05608749	19.15683174	20.94548607	23.13273048	23.30275154	23.54302406	24.69885826
+	11.37123209	2.637085415	P07339;cRAP-P07339	CATD_HUMAN;cRAP-CATD_HUMAN	CTSD;cRAP-CTSD	Cathepsin D	Color2 [A=255, R=169, G=169, B=169]	1	4		antigen processing and presentation;antigen processing and presentation of exogenous antigen;antigen processing and presentation of exogenous peptide antigen;antigen processing and presentation of exogenous peptide antigen via MHC class II;antigen processing and presentation of peptide antigen;antigen processing and presentation of peptide antigen via MHC class II;antigen processing and presentat…	aspartic-type endopeptidase activity;aspartic-type peptidase activity;catalytic activity;cysteine-type endopeptidase activity;cysteine-type peptidase activity;endopeptidase activity;hydrolase activity;peptidase activity;peptidase activity, acting on L-amino acid peptides	cell part;cytoplasmic membrane-bounded vesicle;cytoplasmic membrane-bounded vesicle lumen;cytoplasmic part;cytoplasmic vesicle;cytoplasmic vesicle part;endosomal part;endosome lumen;endosome membrane;extracellular membrane-bounded organelle;extracellular organelle;extracellular region;extracellular region part;extracellular space;extracellular vesicular exosome;intracellular membrane-bounded orga…	biological regulation;catabolic process;cellular component assembly;cellular component organization;cellular metabolic process;cellular process;immune system process;macromolecule metabolic process;metabolic process;organelle assembly;organelle organization;primary metabolic process;protein metabolic process;proteolysis;vacuole organization	cell part;cytoplasmic membrane-bounded vesicle;extracellular organelle;extracellular region;extracellular space;intracellular membrane-bounded organelle;intracellular organelle;lysosome;membrane;organelle;vacuole;vesicle	ko05152;Lysosome	A1_Propeptide;Asp	ACEVEDO_LIVER_TUMOR_VS_NORMAL_ADJACENT_TISSUE_DN;ACOSTA_PROLIFERATION_INDEPENDENT_MYC_TARGETS_DN;AMUNDSON_DNA_DAMAGE_RESPONSE_TP53;APPEL_IMATINIB_RESPONSE;BECKER_TAMOXIFEN_RESISTANCE_UP;BENPORATH_CYCLING_GENES;BENPORATH_EED_TARGETS;BHAT_ESR1_TARGETS_VIA_AKT1_UP;BIOCARTA_MTA3_PATHWAY;BLANCO_MELO_COVID19_SARS_COV_2_INFECTION_A594_ACE2_EXPRESSING_CELLS_RUXOLITINIB_DN;BLUM_RESPONSE_TO_SALIRASIB_UP;CH…	3D-structure;Alzheimerdisease;Aspartylprotease;Directproteinsequencing;Diseasevariant;Disulfidebond;Glycoprotein;Hydrolase;Lysosome;Neurodegeneration;Neuronalceroidlipofuscinosis;Protease;Referenceproteome;Secreted;Signal;Zymogen		23.29492188	24.30679512	24.58747482	27.94039536	27.2337513	27.49722672	26.23325157	26.39034462	26.17443466	26.72363091	26.99933624	27.05650711	24.70065308	25.37098885	25.11931992	26.08154106	26.0489521	25.88547897	27.5391655	27.28558922	27.1041851	24.63761902	26.42466736	26.18392944	27.12790108	28.6350193	29.2315731	29.22694016	27.91208458
+	5.078991844	2.613070526	A0A0J9YXX1	HV5X1_HUMAN	IGHV5-10-1	Immunoglobulin heavy variable 5-10-1	Color2 [A=255, R=169, G=169, B=169]	1	4		adaptive immune response;adaptive immune response based on somatic recombination of immune receptors built from immunoglobulin superfamily domains;B cell mediated immunity;immune effector process;immune response;immune system process;immunoglobulin mediated immune response;leukocyte mediated immunity;lymphocyte mediated immunity;response to stimulus	antigen binding;binding	cell part;extracellular region;immunoglobulin complex;macromolecular complex;membrane;plasma membrane;protein complex	immune system process;response to stimulus	cell part;extracellular region;immunoglobulin complex;macromolecular complex;membrane;plasma membrane;protein complex		V-set		Adaptiveimmunity;Cellmembrane;Disulfidebond;Immunity;Immunoglobulin;Immunoglobulindomain;Membrane;Referenceproteome;Secreted;Signal		20.8606205	20.19300079	21.74305153	24.95452309	24.95484161	25.4677887	24.18322754	24.52039146	23.94182014	18.99277496	21.15536308	19.3360672	25.53595161	25.17908287	25.37377167	19.41752434	20.18078041	24.23361778	25.75423431	25.66277122	25.96190262	26.90327263	23.02652359	23.31091309	23.47382736	26.72603607	27.24100876	26.94045639	26.59040833
+	8.877443434	2.581303718	P01008;cRAP-P01008	ANT3_HUMAN;cRAP-ANT3_HUMAN	SERPINC1;cRAP-SERPINC1	Antithrombin-III	Color2 [A=255, R=169, G=169, B=169]	1	4		biological regulation;blood coagulation;coagulation;hemostasis;multicellular organismal process;regulation of biological process;regulation of biological quality;regulation of blood coagulation;regulation of body fluid levels;regulation of coagulation;regulation of multicellular organismal process;regulation of response to external stimulus;regulation of response to stimulus;regulation of respons…	binding;carbohydrate binding;endopeptidase inhibitor activity;endopeptidase regulator activity;enzyme binding;enzyme inhibitor activity;enzyme regulator activity;glycosaminoglycan binding;heparin binding;identical protein binding;pattern binding;peptidase inhibitor activity;peptidase regulator activity;polysaccharide binding;protease binding;protein binding;serine-type endopeptidase inhibitor act…	blood microparticle;cell part;cytoplasmic part;endoplasmic reticulum lumen;endoplasmic reticulum part;extracellular membrane-bounded organelle;extracellular organelle;extracellular region;extracellular region part;extracellular space;extracellular vesicular exosome;intracellular organelle lumen;intracellular organelle part;intracellular part;membrane;membrane-bounded organelle;membrane-bounded ve…	biological regulation;coagulation;multicellular organismal process;regulation of body fluid levels	cell part;extracellular organelle;extracellular region;extracellular space;membrane;organelle;plasma membrane;vesicle	Complement and coagulation cascades	Serpin	BIOCARTA_AMI_PATHWAY;BIOCARTA_EXTRINSIC_PATHWAY;BIOCARTA_INTRINSIC_PATHWAY;BLANCO_MELO_COVID19_SARS_COV_2_INFECTION_A594_ACE2_EXPRESSING_CELLS_RUXOLITINIB_UP;BLANCO_MELO_COVID19_SARS_COV_2_INFECTION_A594_ACE2_EXPRESSING_CELLS_UP;BLANCO_MELO_MERS_COV_INFECTION_MCR5_CELLS_UP;BOCHKIS_FOXA2_TARGETS;BROWN_MYELOID_CELL_DEVELOPMENT_UP;CAIRO_LIVER_DEVELOPMENT_DN;CHIANG_LIVER_CANCER_SUBCLASS_PROLIFERATION…	3D-structure;Bloodcoagulation;Directproteinsequencing;Diseasevariant;Disulfidebond;Glycoprotein;Hemostasis;Heparin-binding;Phosphoprotein;Proteaseinhibitor;Referenceproteome;Secreted;Serineproteaseinhibitor;Signal;Thrombophilia		23.4556694	24.24521255	24.493536	28.22833824	27.57832909	27.75762749	26.72503471	26.91426468	26.76132965	26.13299179	26.36481285	26.46648216	25.17273331	25.874897	25.88971901	26.13412476	26.29129791	25.99939156	27.16652107	27.08296013	26.73468018	26.6708622	26.94476318	26.85302925	27.55365753	27.94031715	28.49495125	28.47906494	27.76192474
+	5.583198027	2.574452105	P18065	IBP2_HUMAN	IGFBP2	Insulin-like growth factor-binding protein 2	Color2 [A=255, R=169, G=169, B=169]	1	4		biological regulation;cellular process;cellular response to chemical stimulus;cellular response to endogenous stimulus;cellular response to hormone stimulus;cellular response to organic substance;cellular response to stimulus;female pregnancy;multi-organism process;negative regulation of biological process;negative regulation of canonical Wnt receptor signaling pathway;negative regulation of cell…	binding;growth factor binding;insulin-like growth factor binding;insulin-like growth factor I binding;insulin-like growth factor II binding;protein binding;receptor binding	apical plasma membrane;cell part;extracellular membrane-bounded organelle;extracellular organelle;extracellular region;extracellular region part;extracellular space;extracellular vesicular exosome;membrane part;membrane-bounded organelle;membrane-bounded vesicle;organelle;plasma membrane part;vesicle	biological regulation;cellular process;multi-organism process;response to abiotic stimulus;response to chemical stimulus;response to endogenous stimulus;response to external stimulus;response to extracellular stimulus;response to stimulus	cell part;extracellular organelle;extracellular region;extracellular space;organelle;vesicle		IGFBP;Thyroglobulin_1	ALCALAY_AML_BY_NPM1_LOCALIZATION_UP;BAELDE_DIABETIC_NEPHROPATHY_DN;BENPORATH_NANOG_TARGETS;BENPORATH_SOX2_TARGETS;BIOCARTA_GHRELIN_PATHWAY;BROWNE_HCMV_INFECTION_12HR_UP;BROWNE_HCMV_INFECTION_20HR_UP;BROWNE_HCMV_INFECTION_48HR_UP;BROWNE_HCMV_INFECTION_8HR_UP;BYSTRYKH_HEMATOPOIESIS_STEM_CELL_QTL_TRANS;CERVERA_SDHB_TARGETS_1_UP;CHANDRAN_METASTASIS_DN;CHARAFE_BREAST_CANCER_LUMINAL_VS_MESENCHYMAL_UP;C…	3D-structure;Directproteinsequencing;Disulfidebond;Glycoprotein;Growthfactorbinding;Growthregulation;Referenceproteome;Secreted;Signal	IGF2-IGFBP2 complex	21.55367661	21.32508278	25.16990852	23.96665573	23.35256386	23.8080368	20.44867134	19.4925518	19.50531197	19.27152634	18.61003494	20.66760063	18.75677109	23.47579384	21.4863739	24.93398285	24.79478836	24.45353699	19.37772942	19.63553619	21.10506821	19.96319008	23.0483551	19.51740074	23.22592163	22.94443321	23.34418678	23.18780327	24.64918518
+	8.635562069	2.556148484	Q9NZP8	C1RL_HUMAN	C1RL	Complement C1r subcomponent-like protein	Color2 [A=255, R=169, G=169, B=169]	1	4		activation of immune response;biological regulation;complement activation;complement activation, classical pathway;defense response;humoral immune response;immune effector process;immune response;immune system process;innate immune response;macromolecule metabolic process;metabolic process;positive regulation of biological process;positive regulation of immune response;positive regulation of immu…	catalytic activity;endopeptidase activity;hydrolase activity;peptidase activity;peptidase activity, acting on L-amino acid peptides;serine hydrolase activity;serine-type endopeptidase activity;serine-type peptidase activity	extracellular membrane-bounded organelle;extracellular organelle;extracellular region part;extracellular space;extracellular vesicular exosome;membrane-bounded organelle;membrane-bounded vesicle;organelle;vesicle	biological regulation;immune system process;macromolecule metabolic process;metabolic process;primary metabolic process;protein maturation;protein metabolic process;response to stimulus;response to stress	extracellular organelle;extracellular space;organelle;vesicle		CUB;Trypsin	ACEVEDO_LIVER_CANCER_DN;ACEVEDO_LIVER_TUMOR_VS_NORMAL_ADJACENT_TISSUE_DN;BERTUCCI_MEDULLARY_VS_DUCTAL_BREAST_CANCER_UP;BOCHKIS_FOXA2_TARGETS;CAIRO_HEPATOBLASTOMA_DN;CARRILLOREIXACH_HEPATOBLASTOMA_VS_NORMAL_DN;JINESH_BLEBBISHIELD_VS_LIVE_CONTROL_DN;MIKKELSEN_IPS_LCP_WITH_H3K4ME3;MIKKELSEN_MCV6_LCP_WITH_H3K4ME3;MULLIGHAN_MLL_SIGNATURE_1_UP;MULLIGHAN_MLL_SIGNATURE_2_UP;NAKAMURA_TUMOR_ZONE_PERIPHERAL…	Complementpathway;Disulfidebond;Glycoprotein;Hydrolase;Immunity;Innateimmunity;Protease;Referenceproteome;Secreted;Serineprotease;Signal;Sushi		21.01540565	21.6628952	20.64442253	22.28218651	20.92996597	22.51544189	20.34461021	19.3525219	20.76449013	19.1415062	20.19341469	19.61884689	20.11492348	20.61760902	20.29921722	19.07921219	18.93811989	19.73546028	21.13629723	20.56051445	20.62727737	24.94355583	21.99982643	21.61246872	22.73796844	22.53696823	22.89325714	22.68243027	23.1577816
+	6.208759338	2.544009754	Q15904	VAS1_HUMAN	ATP6AP1	V-type proton ATPase subunit S1	Color2 [A=255, R=169, G=169, B=169]	1	4		biological regulation;cation homeostasis;cellular cation homeostasis;cellular chemical homeostasis;cellular homeostasis;cellular ion homeostasis;cellular iron ion homeostasis;cellular metal ion homeostasis;cellular monovalent inorganic cation homeostasis;cellular process;chemical homeostasis;endosomal lumen acidification;homeostatic process;intracellular pH reduction;ion homeostasis;iron ion home…	ATPase activator activity;ATPase regulator activity;binding;enzyme activator activity;enzyme binding;enzyme regulator activity;GTPase binding;nucleoside-triphosphatase regulator activity;protein binding;small GTPase binding	cell part;clathrin coated vesicle membrane;coated vesicle membrane;cytoplasmic part;cytoplasmic vesicle membrane;cytoplasmic vesicle part;endoplasmic reticulum membrane;endoplasmic reticulum part;endoplasmic reticulum-Golgi intermediate compartment membrane;endosomal part;endosome membrane;extracellular membrane-bounded organelle;extracellular organelle;extracellular region part;extracellular ves…	biological regulation;cellular homeostasis;cellular ion homeostasis;cellular process;homeostatic process	cell part;extracellular organelle;macromolecular complex;membrane;organelle;plasma membrane;protein complex;proton-transporting two-sector ATPase complex;vesicle	Epithelial cell signaling in Helicobacter pylori infection;ko05152;Lysosome;Oxidative phosphorylation;Phagosome;Rheumatoid arthritis;Vibrio cholerae infection	Ac45-VOA1_TM;VAS1_LD	APRELIKOVA_BRCA1_TARGETS;BLALOCK_ALZHEIMERS_DISEASE_DN;CAIRO_HEPATOBLASTOMA_CLASSES_UP;CHARAFE_BREAST_CANCER_LUMINAL_VS_BASAL_UP;CHARAFE_BREAST_CANCER_LUMINAL_VS_MESENCHYMAL_UP;CREIGHTON_AKT1_SIGNALING_VIA_MTOR_DN;GRUETZMANN_PANCREATIC_CANCER_UP;HOLLMANN_APOPTOSIS_VIA_CD40_DN;HOSHIDA_LIVER_CANCER_SUBCLASS_S1;JIANG_AGING_CEREBRAL_CORTEX_DN;JIANG_AGING_HYPOTHALAMUS_DN;KEGG_EPITHELIAL_CELL_SIGNALING…	3D-structure;Congenitaldisorderofglycosylation;Cytoplasmicvesicle;Diseasevariant;Disulfidebond;Endoplasmicreticulum;Glycoprotein;Hydrogeniontransport;Iontransport;Membrane;Phosphoprotein;Referenceproteome;Signal;Synapse;Transmembrane;Transmembranehelix;Transport		20.52132225	22.51614189	21.87008476	17.32039261	21.28103065	19.94582176	19.91477966	18.95493317	19.21169281	19.04131126	19.89670753	18.94923401	21.16511154	21.1206398	20.09175873	18.56096077	22.11347008	19.74637032	19.35780907	19.78096581	19.77241325	20.55280876	22.99990082	20.22351456	23.12272453	24.4562645	24.8570652	24.65559578	25.23889542
+	4.644376001	2.543994813	P01768;P0DP03	HV330_HUMAN;HVC05_HUMAN	IGHV3-30;IGHV3-30-5	Immunoglobulin heavy variable 3-30	Color2 [A=255, R=169, G=169, B=169]	1	4		adaptive immune response;adaptive immune response based on somatic recombination of immune receptors built from immunoglobulin superfamily domains;B cell mediated immunity;immune effector process;immune response;immune system process;immunoglobulin mediated immune response;leukocyte mediated immunity;lymphocyte mediated immunity;response to stimulus	antigen binding;binding	cell part;extracellular region;extracellular region part;extracellular space;immunoglobulin complex;macromolecular complex;membrane;plasma membrane;protein complex	immune system process;response to stimulus	cell part;extracellular region;extracellular space;immunoglobulin complex;macromolecular complex;membrane;plasma membrane;protein complex		V-set	REACTOME_ADAPTIVE_IMMUNE_SYSTEM;REACTOME_ANTI_INFLAMMATORY_RESPONSE_FAVOURING_LEISHMANIA_PARASITE_INFECTION;REACTOME_ANTIGEN_ACTIVATES_B_CELL_RECEPTOR_BCR_LEADING_TO_GENERATION_OF_SECOND_MESSENGERS;REACTOME_BINDING_AND_UPTAKE_OF_LIGANDS_BY_SCAVENGER_RECEPTORS;REACTOME_CD22_MEDIATED_BCR_REGULATION;REACTOME_CELL_SURFACE_INTERACTIONS_AT_THE_VASCULAR_WALL;REACTOME_COMPLEMENT_CASCADE;REACTOME_CREATION…	Adaptiveimmunity;Cellmembrane;Directproteinsequencing;Disulfidebond;Immunity;Immunoglobulin;Immunoglobulindomain;Membrane;Pyrrolidonecarboxylicacid;Referenceproteome;Secreted;Signal		20.95887375	20.89558792	19.60593033	19.09456253	18.79135132	19.03993416	18.69394875	18.14291573	19.5053463	20.02223778	20.42500496	19.15613365	21.15623665	20.89997864	20.08786392	19.38201523	19.21283722	18.94872856	20.47416306	19.11588669	19.36616516	20.86472511	19.82992744	24.19020081	24.72094917	17.5726223	19.40389252	22.7294445	24.61554527
+	11.17757286	2.479223395	A0A0B4J1V2	HV226_HUMAN	IGHV2-26	Immunoglobulin heavy variable 2-26	Color2 [A=255, R=169, G=169, B=169]	1	4		adaptive immune response;adaptive immune response based on somatic recombination of immune receptors built from immunoglobulin superfamily domains;B cell mediated immunity;immune effector process;immune response;immune system process;immunoglobulin mediated immune response;leukocyte mediated immunity;lymphocyte mediated immunity;response to stimulus	antigen binding;binding	cell part;extracellular region;immunoglobulin complex;macromolecular complex;membrane;plasma membrane;protein complex	immune system process;response to stimulus	cell part;extracellular region;immunoglobulin complex;macromolecular complex;membrane;plasma membrane;protein complex		V-set	GOLDRATH_ANTIGEN_RESPONSE;LIU_OVARIAN_CANCER_TUMORS_AND_XENOGRAFTS_XDGS_DN;RASHI_RESPONSE_TO_IONIZING_RADIATION_6;YAO_TEMPORAL_RESPONSE_TO_PROGESTERONE_CLUSTER_3	Adaptiveimmunity;Cellmembrane;Disulfidebond;Immunity;Immunoglobulin;Immunoglobulindomain;Membrane;Pyrrolidonecarboxylicacid;Referenceproteome;Secreted;Signal		21.77047539	21.13702202	22.50474358	19.33111954	18.79118538	22.008955	20.75862885	20.0767498	20.52656937	21.55086327	21.85872459	18.59846306	20.39048767	20.97863197	22.36923027	23.24865532	22.95840645	22.95063591	22.82539558	23.42253685	23.39951324	24.07005501	25.02791023	25.0555954	25.24869919	24.03345299	24.12242126	24.29577637	24.04883194
+	16.92839085	2.442499592	O95196	CSPG5_HUMAN	CSPG5	Chondroitin sulfate proteoglycan 5	Color2 [A=255, R=169, G=169, B=169]	1	4		anatomical structure development;anatomical structure morphogenesis;axon regeneration;axonogenesis;biological regulation;cell part morphogenesis;cell projection morphogenesis;cell projection organization;cellular component morphogenesis;cellular component organization;cellular component organization at cellular level;cellular component organization or biogenesis;cellular component organization or…	binding;growth factor activity;protein binding;receptor binding	cell part;cell surface;cytoplasmic part;cytoplasmic vesicle membrane;cytoplasmic vesicle part;endoplasmic reticulum membrane;endoplasmic reticulum part;extracellular region;Golgi apparatus;Golgi apparatus part;Golgi lumen;Golgi membrane;Golgi-associated vesicle membrane;intracellular membrane-bounded organelle;intracellular organelle;intracellular organelle lumen;intracellular organelle part;intr…	anatomical structure development;anatomical structure morphogenesis;biological regulation;cellular component morphogenesis;cellular component organization;cellular process;cytoskeleton organization;developmental process;establishment of localization;organelle organization;regulation of transport;response to stimulus;response to stress;transport	cell part;cell surface;extracellular region;Golgi apparatus;intracellular membrane-bounded organelle;intracellular organelle;membrane;organelle;plasma membrane;synapse		Chon_Sulph_att;Neural_ProG_Cyt	BILD_E2F3_ONCOGENIC_SIGNATURE;BLALOCK_ALZHEIMERS_DISEASE_DN;BROWNE_HCMV_INFECTION_24HR_UP;BROWNE_HCMV_INFECTION_8HR_UP;DEBIASI_APOPTOSIS_BY_REOVIRUS_INFECTION_DN;DOANE_RESPONSE_TO_ANDROGEN_UP;GUENTHER_GROWTH_SPHERICAL_VS_ADHERENT_UP;HAN_SATB1_TARGETS_UP;HASLINGER_B_CLL_WITH_11Q23_DELETION;HELLER_HDAC_TARGETS_SILENCED_BY_METHYLATION_UP;KIM_RESPONSE_TO_TSA_AND_DECITABINE_UP;MEBARKI_HCC_PROGENITOR_F…	Alternativesplicing;Cellmembrane;Developmentalprotein;Differentiation;Disulfidebond;EGF-likedomain;Endoplasmicreticulum;Glycoprotein;Golgiapparatus;Growthregulation;Membrane;Neurogenesis;Phosphoprotein;Proteoglycan;Referenceproteome;Secreted;Signal;Synapse;Transmembrane;Transmembranehelix		20.19782829	20.65276146	21.096735	19.37477493	20.21245384	20.49641418	19.76726151	18.90351105	18.59014511	19.46623039	19.28981209	19.40245819	20.03934479	20.60591125	20.26740265	20.35320282	19.14617348	18.7502861	19.16390991	18.42923737	20.13304901	21.04204941	22.09305	21.58121681	21.63589096	22.74062347	22.89677429	22.47729301	22.83390427
+	14.9975737	2.42513752	Q86UD1	OAF_HUMAN	OAF	Out at first protein homolog	Color2 [A=255, R=169, G=169, B=169]	1	4								OAF	ACEVEDO_LIVER_CANCER_DN;ACEVEDO_NORMAL_TISSUE_ADJACENT_TO_LIVER_TUMOR_DN;BENPORATH_EED_TARGETS;BENPORATH_ES_WITH_H3K27ME3;BENPORATH_PRC2_TARGETS;BENPORATH_SUZ12_TARGETS;CARRILLOREIXACH_HEPATOBLASTOMA_VS_NORMAL_DN;JOHNSTONE_PARVB_TARGETS_2_UP;MA_RAT_AGING_DN;MARSON_BOUND_BY_FOXP3_STIMULATED;MARSON_BOUND_BY_FOXP3_UNSTIMULATED;MATSUDA_NATURAL_KILLER_DIFFERENTIATION;MCMURRAY_TP53_HRAS_COOPERATION_RES…	Referenceproteome;Signal		20.35971069	21.39259911	21.93510628	23.23923683	23.11979294	24.00508118	22.640625	22.85933876	22.56830978	20.95498085	18.91394234	21.02671623	23.38258171	22.15596008	22.72245598	23.30690002	22.74068642	22.79176521	23.15190697	22.84985542	22.96450615	23.28373337	23.69741058	23.39579201	23.68876266	25.04219055	25.240839	25.19834709	24.92651939
+	6.945015971	2.417717199	A0A075B6S5	KV127_HUMAN	IGKV1-27	Immunoglobulin kappa variable 1-27	Color2 [A=255, R=169, G=169, B=169]	1	4		adaptive immune response;immune response;immune system process;response to stimulus		cell part;extracellular region part;extracellular space;immunoglobulin complex;macromolecular complex;membrane;plasma membrane;protein complex	immune system process;response to stimulus	cell part;extracellular space;immunoglobulin complex;macromolecular complex;membrane;plasma membrane;protein complex		V-set		Adaptiveimmunity;Cellmembrane;Disulfidebond;Immunity;Immunoglobulin;Immunoglobulindomain;Membrane;Referenceproteome;Secreted;Signal		21.09439087	21.83878326	21.59863281	22.00588608	22.23372459	22.86118507	21.8915863	22.29665375	22.39000511	19.65503502	19.87093925	19.01920891	19.66699219	20.56853485	20.97044754	19.04195023	20.51448059	20.46761322	22.39843559	22.33709335	22.42936516	21.77752113	26.63851357	26.33453369	26.40561676	24.3374176	24.51150894	24.04465294	24.75291634
+	7.11806983	2.393823041	O60888	CUTA_HUMAN	CUTA	Protein CutA	Color2 [A=255, R=169, G=169, B=169]	1	4		localization;macromolecule localization;protein localization;response to chemical stimulus;response to inorganic substance;response to metal ion;response to stimulus	binding;cation binding;copper ion binding;enzyme binding;ion binding;metal ion binding;protein binding;transition metal ion binding	cell part;extracellular membrane-bounded organelle;extracellular organelle;extracellular region part;extracellular vesicular exosome;membrane;membrane-bounded organelle;membrane-bounded vesicle;organelle;vesicle	localization;response to chemical stimulus;response to stimulus	cell part;extracellular organelle;membrane;organelle;vesicle		CutA1	BENPORATH_MYC_MAX_TARGETS;BLALOCK_ALZHEIMERS_DISEASE_DN;DANG_BOUND_BY_MYC;ENK_UV_RESPONSE_EPIDERMIS_DN;GRAESSMANN_APOPTOSIS_BY_DOXORUBICIN_DN;HOUNKPE_HOUSEKEEPING_GENES;JINESH_BLEBBISHIELD_TO_IMMUNE_CELL_FUSION_PBSHMS_DN;JOHNSTONE_PARVB_TARGETS_2_DN;KASLER_HDAC7_TARGETS_1_UP;LU_EZH2_TARGETS_UP;MARTENS_BOUND_BY_PML_RARA_FUSION;ONKEN_UVEAL_MELANOMA_DN;PATIL_LIVER_CANCER;ROSS_AML_OF_FAB_M7_TYPE;SCHA…	3D-structure;Alternativesplicing;Directproteinsequencing;Glycoprotein;Referenceproteome;Signal		21.90994263	20.97743607	21.24050331	20.27397346	19.30436516	20.92555428	20.13874626	19.68429947	19.90259933	19.58077431	18.98027039	18.95586014	20.74443817	20.10733223	20.63591766	19.13119125	19.48883247	21.10784721	21.14783096	19.883564	19.6485939	21.37910271	19.86138725	22.10881996	19.59153557	23.31193733	24.08117676	22.80747223	24.58380318
+	6.244872378	2.368098463	Q5KU26	COL12_HUMAN	COLEC12	Collectin-12	Color2 [A=255, R=169, G=169, B=169]	1	4		activation of immune response;activation of innate immune response;biological regulation;carbohydrate mediated signaling;cell recognition;cellular process;cellular response to carbohydrate stimulus;cellular response to chemical stimulus;cellular response to dsRNA;cellular response to exogenous dsRNA;cellular response to organic substance;cellular response to stimulus;defense response;defense resp…	binding;carbohydrate binding;cargo receptor activity;cation binding;galactose binding;ion binding;lipoprotein particle binding;low-density lipoprotein particle binding;metal ion binding;monosaccharide binding;protein-lipid complex binding;receptor activity;scavenger receptor activity;sugar binding	cell part;collagen;cytoplasmic part;cytoplasmic vesicle membrane;cytoplasmic vesicle part;endocytic vesicle membrane;extracellular matrix part;extracellular region part;extracellular space;intracellular organelle part;intracellular part;membrane;organelle membrane;organelle part;plasma membrane;vesicle membrane	biological regulation;cell recognition;cellular process;immune system process;multi-organism process;response to biotic stimulus;response to chemical stimulus;response to stimulus;response to stress;signal transduction	cell part;extracellular space;membrane;plasma membrane	Phagosome	Collagen;Lectin_C	ACEVEDO_LIVER_CANCER_WITH_H3K27ME3_UP;BENPORATH_EED_TARGETS;BENPORATH_ES_WITH_H3K27ME3;BENPORATH_PRC2_TARGETS;BENPORATH_SUZ12_TARGETS;BOCHKIS_FOXA2_TARGETS;BOQUEST_STEM_CELL_CULTURED_VS_FRESH_UP;BOQUEST_STEM_CELL_UP;BREDEMEYER_RAG_SIGNALING_VIA_ATM_NOT_VIA_NFKB_UP;BRUINS_UVC_RESPONSE_LATE;CAIRO_LIVER_DEVELOPMENT_UP;CARRILLOREIXACH_HEPATOBLASTOMA_VS_NORMAL_UP;CHEN_METABOLIC_SYNDROM_NETWORK;COATES_…	3D-structure;Calcium;Coiledcoil;Collagen;Disulfidebond;Glycoprotein;Lectin;Membrane;Metal-binding;Receptor;Referenceproteome;Repeat;Signal-anchor;Transmembrane;Transmembranehelix		21.55109978	22.17581558	22.45973969	21.51779938	19.66993523	20.39078712	19.65425491	18.80330658	19.02138329	19.70406532	20.29782295	19.06394386	21.2272625	21.1580162	19.7550621	20.01973152	18.57462692	19.51305962	19.14365768	18.57102966	20.50123405	20.96130562	18.61425972	20.44012833	19.16884422	22.38821793	22.70664978	22.59282303	23.89693642
+	7.084977402	2.279907196	P02750	A2GL_HUMAN	LRG1	Leucine-rich alpha-2-glycoprotein	Color2 [A=255, R=169, G=169, B=169]	1	4		biological regulation;brown fat cell differentiation;cell differentiation;cell migration;cell motility;cellular component movement;cellular developmental process;cellular process;developmental process;fat cell differentiation;keratinocyte migration;locomotion;multi-organism process;positive regulation of angiogenesis;positive regulation of biological process;positive regulation of cell communicat…	binding;cytokine receptor binding;protein binding;receptor binding;transforming growth factor beta receptor binding;type I transforming growth factor beta receptor binding;type II transforming growth factor beta receptor binding	cell part;cytoplasmic membrane-bounded vesicle lumen;cytoplasmic part;cytoplasmic vesicle part;extracellular membrane-bounded organelle;extracellular organelle;extracellular region;extracellular region part;extracellular space;extracellular vesicular exosome;intracellular membrane-bounded organelle;intracellular organelle;intracellular organelle part;intracellular part;membrane;membrane-bounded o…	biological regulation;cell differentiation;cell motility;cellular component movement;cellular process;developmental process;locomotion;multi-organism process;response to biotic stimulus;response to stimulus	cell part;extracellular organelle;extracellular region;extracellular space;intracellular membrane-bounded organelle;intracellular organelle;membrane;organelle;vesicle		LRR_8	ABBUD_LIF_SIGNALING_1_UP;BHAT_ESR1_TARGETS_NOT_VIA_AKT1_UP;BHAT_ESR1_TARGETS_VIA_AKT1_UP;BOCHKIS_FOXA2_TARGETS;BOYLAN_MULTIPLE_MYELOMA_C_D_DN;BOYLAN_MULTIPLE_MYELOMA_PCA1_UP;CARRILLOREIXACH_HEPATOBLASTOMA_VS_NORMAL_DN;COLDREN_GEFITINIB_RESISTANCE_DN;DODD_NASOPHARYNGEAL_CARCINOMA_UP;GRAESSMANN_APOPTOSIS_BY_SERUM_DEPRIVATION_UP;ICHIBA_GRAFT_VERSUS_HOST_DISEASE_35D_UP;IVANOVA_HEMATOPOIESIS_MATURE_CE…	3D-structure;Directproteinsequencing;Disulfidebond;Glycoprotein;Leucine-richrepeat;Referenceproteome;Repeat;Secreted;Signal		20.28091049	21.71753883	20.80891418	24.37584496	24.00264549	24.39913559	22.95568848	23.03826141	22.46624947	22.18384552	22.73860359	22.67917252	23.88789558	23.47636223	23.45129967	24.32457352	23.97225952	23.88274574	22.55500031	21.95599174	21.85177803	25.36829376	24.06857109	24.05274963	24.30363655	24.0059967	24.37184906	24.15803146	26.16594124
+	8.762548114	2.237855692	P62937;cRAP-P62937	PPIA_HUMAN;cRAP-PPIA_HUMAN	PPIA;cRAP-PPIA	Peptidyl-prolyl cis-trans isomerase A	Color2 [A=255, R=169, G=169, B=169]	1	4		activation of protein kinase activity;activation of protein kinase B activity;apoptosis;biological adhesion;biological regulation;cell activation;cell adhesion;cell adhesion molecule production;cell chemotaxis;cell death;cell migration;cell motility;cell-cell adhesion;cellular component movement;cellular component organization;cellular component organization at cellular level;cellular component o…	binding;catalytic activity;cis-trans isomerase activity;cyclosporin A binding;drug binding;integrin binding;isomerase activity;nucleic acid binding;peptide binding;peptidyl-prolyl cis-trans isomerase activity;protein binding;protein complex binding;receptor binding;RNA binding;unfolded protein binding;virion binding	adherens junction;anchoring junction;cell junction;cell part;cell-substrate adherens junction;cell-substrate junction;cytoplasm;cytoplasmic membrane-bounded vesicle lumen;cytoplasmic part;cytoplasmic vesicle part;cytosol;extracellular membrane-bounded organelle;extracellular organelle;extracellular region;extracellular region part;extracellular space;extracellular vesicular exosome;focal adhesion…	biological adhesion;biological regulation;cell activation;cell adhesion;cell death;cell motility;cellular component movement;cellular component organization;cellular metabolic process;cellular process;death;immune system process;locomotion;macromolecule metabolic process;macromolecule modification;metabolic process;organelle organization;peptidyl-amino acid modification;primary metabolic process;…	cell part;cytoplasm;cytosol;extracellular organelle;extracellular region;extracellular space;intracellular membrane-bounded organelle;intracellular organelle;macromolecular complex;membrane;nucleus;organelle;vesicle		Pro_isomerase	BENPORATH_MYC_MAX_TARGETS;BIOCARTA_IL2RB_PATHWAY;BLALOCK_ALZHEIMERS_DISEASE_DN;BRACHAT_RESPONSE_TO_CAMPTOTHECIN_DN;BRACHAT_RESPONSE_TO_METHOTREXATE_DN;CHEMNITZ_RESPONSE_TO_PROSTAGLANDIN_E2_DN;CHYLA_CBFA2T3_TARGETS_UP;DANG_BOUND_BY_MYC;DANG_MYC_TARGETS_UP;DODD_NASOPHARYNGEAL_CARCINOMA_DN;GRADE_COLON_AND_RECTAL_CANCER_UP;HOLLEMAN_ASPARAGINASE_RESISTANCE_ALL_DN;HORIUCHI_WTAP_TARGETS_DN;HSIAO_HOUSEKE…	3D-structure;Acetylation;Alternativesplicing;Apoptosis;Cytoplasm;Directproteinsequencing;Glycoprotein;Host-virusinteraction;Isomerase;Isopeptidebond;Nucleus;Phosphoprotein;Referenceproteome;Rotamase;Secreted;Ublconjugation	AIF-CYPA-DNA complex	19.05051041	22.24477959	20.91226578	22.84410667	21.43113708	21.99260139	22.41711426	22.48219299	22.30764771	19.85459518	19.92131042	20.09982491	21.5316906	21.76356697	21.80196953	21.17336082	21.36579895	20.92122269	24.37898827	24.14233971	23.69530869	20.87177277	20.88195419	20.3653717	21.06787109	24.29335022	24.91412926	25.01155663	23.28914833
+	8.526990681	2.232333501	A0A0C4DH31	HV118_HUMAN	IGHV1-18	Immunoglobulin heavy variable 1-18	Color2 [A=255, R=169, G=169, B=169]	1	4		adaptive immune response;adaptive immune response based on somatic recombination of immune receptors built from immunoglobulin superfamily domains;B cell mediated immunity;immune effector process;immune response;immune system process;immunoglobulin mediated immune response;leukocyte mediated immunity;lymphocyte mediated immunity;response to stimulus	antigen binding;binding	cell part;extracellular region;immunoglobulin complex;macromolecular complex;membrane;plasma membrane;protein complex	immune system process;response to stimulus	cell part;extracellular region;immunoglobulin complex;macromolecular complex;membrane;plasma membrane;protein complex		V-set	LIU_OVARIAN_CANCER_TUMORS_AND_XENOGRAFTS_XDGS_DN	Adaptiveimmunity;Cellmembrane;Disulfidebond;Immunity;Immunoglobulin;Immunoglobulindomain;Membrane;Referenceproteome;Secreted;Signal		20.91587257	20.60405159	21.37372017	22.9063549	22.83489418	23.229599	21.24722099	21.3312149	21.99091339	20.41578865	20.84738541	19.90814781	17.69473076	20.43805122	20.71449471	21.27748108	20.73594475	20.55297089	21.39974976	21.11366272	21.38659286	23.3497715	24.82911873	24.48305321	24.17022514	24.33709717	24.29616928	23.98534012	23.4545536
+	8.139042915	2.22900156	A0A0C4DH34	HV428_HUMAN	IGHV4-28	Immunoglobulin heavy variable 4-28	Color2 [A=255, R=169, G=169, B=169]	1	4		adaptive immune response;adaptive immune response based on somatic recombination of immune receptors built from immunoglobulin superfamily domains;B cell mediated immunity;immune effector process;immune response;immune system process;immunoglobulin mediated immune response;leukocyte mediated immunity;lymphocyte mediated immunity;response to stimulus	antigen binding;binding	cell part;extracellular region;immunoglobulin complex;macromolecular complex;membrane;plasma membrane;protein complex	immune system process;response to stimulus	cell part;extracellular region;immunoglobulin complex;macromolecular complex;membrane;plasma membrane;protein complex		V-set	HOWLIN_PUBERTAL_MAMMARY_GLAND	Adaptiveimmunity;Cellmembrane;Disulfidebond;Immunity;Immunoglobulin;Immunoglobulindomain;Membrane;Referenceproteome;Secreted;Signal		20.01394844	22.71214676	19.88282967	25.1574955	24.39975357	24.86728668	24.51765442	24.35963058	24.43106461	24.78890228	24.78265762	24.57624435	24.34182739	24.69906998	24.95144463	24.12620735	23.85487938	23.55265999	26.86798286	26.79101563	26.79816818	25.86776161	26.08281326	26.23098946	26.32307625	25.75021935	26.25886345	25.91745186	25.53370857
+	9.797906352	2.222477315	O14498	ISLR_HUMAN	ISLR	Immunoglobulin superfamily containing leucine-rich repeat protein	Color2 [A=255, R=169, G=169, B=169]	1	4		biological adhesion;cell adhesion;cellular process		cell part;cytoplasmic membrane-bounded vesicle lumen;cytoplasmic part;cytoplasmic vesicle part;extracellular membrane-bounded organelle;extracellular organelle;extracellular region;extracellular region part;extracellular vesicular exosome;intracellular organelle part;intracellular part;membrane-bounded organelle;membrane-bounded vesicle;membrane-enclosed lumen;organelle;organelle lumen;organelle …	biological adhesion;cell adhesion;cellular process	cell part;extracellular organelle;extracellular region;organelle;vesicle		I-set;LRR_8	ABE_INNER_EAR;BANDRES_RESPONSE_TO_CARMUSTIN_MGMT_48HR_DN;BERENJENO_TRANSFORMED_BY_RHOA_DN;BLALOCK_ALZHEIMERS_DISEASE_INCIPIENT_UP;BLALOCK_ALZHEIMERS_DISEASE_UP;BOQUEST_STEM_CELL_UP;BRUINS_UVC_RESPONSE_VIA_TP53_GROUP_A;CEBALLOS_TARGETS_OF_TP53_AND_MYC_UP;CHIANG_LIVER_CANCER_SUBCLASS_CTNNB1_DN;COLINA_TARGETS_OF_4EBP1_AND_4EBP2;CUI_TCF21_TARGETS_2_UP;CUI_TCF21_TARGETS_UP;DAVICIONI_MOLECULAR_ARMS_VS_…	Disulfidebond;Glycoprotein;Immunoglobulindomain;Leucine-richrepeat;Referenceproteome;Repeat;Secreted;Signal		21.36424828	20.58608437	20.59553146	22.72812462	22.30649948	22.75690269	21.41328049	19.40178108	21.52317619	21.03887939	21.33052063	20.73030663	21.69326782	20.31228447	21.34798431	22.84838486	22.34481812	22.37589836	22.50216675	18.87079811	21.42502213	21.26519775	21.38973618	21.13048363	21.08381081	23.13148499	23.63854027	23.57417679	24.49773788
+	4.939500162	2.197319682	P00918;cRAP-P00918	CAH2_HUMAN;cRAP-CAH2_HUMAN	CA2;cRAP-CA2	Carbonic anhydrase 2	Color2 [A=255, R=169, G=169, B=169]	1	4		anatomical structure homeostasis;anatomical structure morphogenesis;biological regulation;carbon dioxide transport;cation homeostasis;cellular cation homeostasis;cellular chemical homeostasis;cellular homeostasis;cellular ion homeostasis;cellular metabolic process;cellular monovalent inorganic cation homeostasis;cellular process;chemical homeostasis;developmental process;establishment of localiza…	arylesterase activity;binding;carbonate dehydratase activity;carbon-oxygen lyase activity;carboxylic ester hydrolase activity;catalytic activity;cation binding;cyanamide hydratase activity;hydrolase activity;hydrolase activity, acting on ester bonds;hydro-lyase activity;ion binding;lyase activity;metal ion binding;transition metal ion binding;zinc ion binding	apical part of cell;cell part;cytoplasm;cytoplasmic part;cytosol;extracellular membrane-bounded organelle;extracellular organelle;extracellular region part;extracellular vesicular exosome;intracellular part;membrane;membrane-bounded organelle;membrane-bounded vesicle;myelin sheath;organelle;plasma membrane;vesicle	anatomical structure morphogenesis;biological regulation;cellular homeostasis;cellular ion homeostasis;cellular metabolic process;cellular process;developmental process;establishment of localization;gas transport;homeostatic process;metabolic process;one-carbon metabolic process;regulation of transport;secretion;small molecule metabolic process;transport	apical part of cell;cell part;cytoplasm;cytosol;extracellular organelle;membrane;organelle;plasma membrane;vesicle	Nitrogen metabolism	Carb_anhydrase	APRELIKOVA_BRCA1_TARGETS;BACOLOD_RESISTANCE_TO_ALKYLATING_AGENTS_UP;BENPORATH_NANOG_TARGETS;BENPORATH_NOS_TARGETS;BENPORATH_OCT4_TARGETS;BENPORATH_SOX2_TARGETS;BORLAK_LIVER_CANCER_EGF_UP;BROWNE_HCMV_INFECTION_20HR_UP;BURTON_ADIPOGENESIS_6;CAIRO_HEPATOBLASTOMA_DN;CARRILLOREIXACH_HEPATOBLASTOMA_VS_NORMAL_DN;CHEN_METABOLIC_SYNDROM_NETWORK;CREIGHTON_ENDOCRINE_THERAPY_RESISTANCE_1;DURCHDEWALD_SKIN_CAR…	3D-structure;Acetylation;Cellmembrane;Cytoplasm;Directproteinsequencing;Diseasevariant;Lyase;Membrane;Metal-binding;Osteopetrosis;Phosphoprotein;Referenceproteome;Zinc		21.29407883	20.19015503	20.22240448	20.32278633	20.2122097	19.31395721	19.54603195	20.43901825	19.92376518	20.6131897	19.17375755	20.98431778	20.9350853	21.21694756	21.26869202	20.47256088	18.72429085	19.12337112	24.6725502	24.55339813	24.22113037	20.50610161	19.37715721	18.86149216	20.51112556	20.30185509	20.7531147	20.90475273	23.01235962
+	8.370994589	2.16197309	P01599	KV117_HUMAN	IGKV1-17	Immunoglobulin kappa variable 1-17	Color2 [A=255, R=169, G=169, B=169]	1	4		adaptive immune response;immune response;immune system process;response to stimulus	antigen binding;binding	blood microparticle;cell part;extracellular membrane-bounded organelle;extracellular organelle;extracellular region;extracellular region part;extracellular space;extracellular vesicular exosome;immunoglobulin complex;macromolecular complex;membrane;membrane-bounded organelle;membrane-bounded vesicle;organelle;plasma membrane;protein complex;vesicle	immune system process;response to stimulus	cell part;extracellular organelle;extracellular region;extracellular space;immunoglobulin complex;macromolecular complex;membrane;organelle;plasma membrane;protein complex;vesicle		V-set	LIU_OVARIAN_CANCER_TUMORS_AND_XENOGRAFTS_XDGS_DN;REACTOME_ADAPTIVE_IMMUNE_SYSTEM;REACTOME_ANTI_INFLAMMATORY_RESPONSE_FAVOURING_LEISHMANIA_PARASITE_INFECTION;REACTOME_ANTIGEN_ACTIVATES_B_CELL_RECEPTOR_BCR_LEADING_TO_GENERATION_OF_SECOND_MESSENGERS;REACTOME_BINDING_AND_UPTAKE_OF_LIGANDS_BY_SCAVENGER_RECEPTORS;REACTOME_CD22_MEDIATED_BCR_REGULATION;REACTOME_CELL_SURFACE_INTERACTIONS_AT_THE_VASCULAR_W…	Adaptiveimmunity;Cellmembrane;Directproteinsequencing;Disulfidebond;Immunity;Immunoglobulin;Immunoglobulindomain;Membrane;Referenceproteome;Secreted;Signal		20.16695213	22.30872726	21.18511772	23.76558113	23.14385223	23.40854645	23.58833885	23.50651741	23.17621422	19.36870766	20.21477509	20.42059135	19.1282177	20.71416664	20.1732235	21.87100983	21.60635376	21.31749153	23.55963135	23.5703373	23.56013298	24.87549019	25.23538589	25.15184402	25.15450478	23.5486908	23.7484951	23.25499535	24.59139633
+	12.46644872	2.160061465	P01593;P01594	KV133_HUMAN;KVD33_HUMAN	IGKV1-33;IGKV1D-33	Immunoglobulin kappa variable 1D-33	Color2 [A=255, R=169, G=169, B=169]	1	4		adaptive immune response;immune response;immune system process;response to stimulus	antigen binding;binding;identical protein binding;protein binding	blood microparticle;cell part;extracellular membrane-bounded organelle;extracellular organelle;extracellular region;extracellular region part;extracellular space;extracellular vesicular exosome;immunoglobulin complex;macromolecular complex;membrane;membrane-bounded organelle;membrane-bounded vesicle;organelle;plasma membrane;protein complex;vesicle	immune system process;response to stimulus	cell part;extracellular organelle;extracellular region;extracellular space;immunoglobulin complex;macromolecular complex;membrane;organelle;plasma membrane;protein complex;vesicle		V-set	CHYLA_CBFA2T3_TARGETS_DN;HOFFMANN_SMALL_PRE_BII_TO_IMMATURE_B_LYMPHOCYTE_UP;MORI_IMMATURE_B_LYMPHOCYTE_UP;MORI_LARGE_PRE_BII_LYMPHOCYTE_DN;MORI_MATURE_B_LYMPHOCYTE_UP;RASHI_RESPONSE_TO_IONIZING_RADIATION_6;REACTOME_ADAPTIVE_IMMUNE_SYSTEM;REACTOME_ANTI_INFLAMMATORY_RESPONSE_FAVOURING_LEISHMANIA_PARASITE_INFECTION;REACTOME_ANTIGEN_ACTIVATES_B_CELL_RECEPTOR_BCR_LEADING_TO_GENERATION_OF_SECOND_MESSEN…	3D-structure;Adaptiveimmunity;Bence-Jonesprotein;Cellmembrane;Directproteinsequencing;Disulfidebond;Immunity;Immunoglobulin;Immunoglobulindomain;Membrane;Referenceproteome;Secreted;Signal		21.23783112	20.68471909	23.12445641	24.15039635	23.99812317	24.77958107	23.82357025	24.11777687	23.94368935	21.5159874	22.73201561	21.99739647	22.97252274	23.03503418	23.52750206	23.32337761	23.0909462	22.97326088	24.31197166	24.31361389	24.3441124	25.76278687	25.91601181	25.57626343	25.5148983	25.16532707	25.28652763	24.9813385	25.45692635
+	5.346565495	2.136355869	P02753;cRAP-P02753	RET4_HUMAN;cRAP-RET4_HUMAN	RBP4;cRAP-RBP4	Retinol-binding protein 4	Color2 [A=255, R=169, G=169, B=169]	1	4		alcohol biosynthetic process;alcohol metabolic process;anatomical structure development;anatomical structure formation involved in morphogenesis;anatomical structure homeostasis;anatomical structure morphogenesis;biological regulation;biosynthetic process;carbohydrate biosynthetic process;carbohydrate homeostasis;carbohydrate metabolic process;cardiac muscle tissue development;cellular biosynthet…	binding;isoprenoid binding;lipid binding;retinal binding;retinoid binding;retinol binding;retinol transporter activity;transmembrane transporter activity;transporter activity;vitamin binding;vitamin transporter activity	extracellular membrane-bounded organelle;extracellular organelle;extracellular region;extracellular region part;extracellular space;extracellular vesicular exosome;membrane-bounded organelle;membrane-bounded vesicle;organelle;vesicle	alcohol metabolic process;anatomical structure development;anatomical structure formation involved in morphogenesis;anatomical structure morphogenesis;biological regulation;biosynthetic process;carbohydrate metabolic process;cellular lipid metabolic process;cellular metabolic process;cellular process;developmental process;establishment of localization;homeostatic process;hormone metabolic process…	extracellular organelle;extracellular region;extracellular space;organelle;vesicle		Lipocalin	BAUS_TFF2_TARGETS_DN;BENPORATH_EED_TARGETS;BENPORATH_ES_WITH_H3K27ME3;BENPORATH_PRC2_TARGETS;BENPORATH_SUZ12_TARGETS;BERTUCCI_INVASIVE_CARCINOMA_DUCTAL_VS_LOBULAR_DN;BLANCO_MELO_COVID19_SARS_COV_2_INFECTION_A594_ACE2_EXPRESSING_CELLS_RUXOLITINIB_DN;BLANCO_MELO_COVID19_SARS_COV_2_POS_PATIENT_LUNG_TISSUE_UP;BROWNE_HCMV_INFECTION_48HR_UP;BRUINS_UVC_RESPONSE_VIA_TP53_GROUP_B;CADWELL_ATG16L1_TARGETS_U…	3D-structure;Directproteinsequencing;Diseasevariant;Disulfidebond;Methylation;Microphthalmia;Referenceproteome;Retinol-binding;Secreted;Sensorytransduction;Signal;Transport;Vision;VitaminA	TTR-RBP complex	22.35344696	22.85949516	22.7240963	26.32868385	25.67190552	25.86223793	24.6175766	24.90635872	24.60840607	23.61847305	23.91705894	23.96956635	23.06829071	23.40029526	23.78073692	24.34309006	24.46541214	24.18517303	25.60259056	25.47633553	25.18564796	20.88673973	22.88983727	22.75298309	23.94744873	23.83648682	24.36640358	24.89442253	26.57281494
+	1.291082549	2.098695778	P68871;cRAP-P68871	HBB_HUMAN;cRAP-HBB_HUMAN	HBB;cRAP-HBB	Hemoglobin subunit beta	Color2 [A=255, R=169, G=169, B=169]	1	4		biological adhesion;biological regulation;carbon dioxide transport;catabolic process;cell adhesion;cell-cell adhesion;cellular catabolic process;cellular metabolic process;cellular process;cellular response to chemical stimulus;cellular response to hydrogen peroxide;cellular response to oxidative stress;cellular response to reactive oxygen species;cellular response to stimulus;cellular response t…	binding;cation binding;heme binding;hemoglobin alpha binding;hemoglobin binding;ion binding;iron ion binding;metal ion binding;organic acid binding;oxygen binding;oxygen transporter activity;protein binding;substrate-specific transporter activity;tetrapyrrole binding;transition metal ion binding;transporter activity	blood microparticle;cell part;cytoplasmic membrane-bounded vesicle lumen;cytoplasmic part;cytoplasmic vesicle part;cytosol;cytosolic part;endocytic vesicle lumen;extracellular membrane-bounded organelle;extracellular organelle;extracellular region;extracellular region part;extracellular space;extracellular vesicular exosome;haptoglobin-hemoglobin complex;hemoglobin complex;intracellular organelle…	biological adhesion;biological regulation;catabolic process;cell adhesion;cellular metabolic process;cellular process;establishment of localization;gas transport;metabolic process;multicellular organismal process;response to chemical stimulus;response to oxidative stress;response to stimulus;response to stress;transport	cell part;cytosol;extracellular organelle;extracellular region;extracellular space;macromolecular complex;organelle;protein complex;vesicle	African trypanosomiasis;Malaria	Globin	ACOSTA_PROLIFERATION_INDEPENDENT_MYC_TARGETS_DN;BAELDE_DIABETIC_NEPHROPATHY_UP;BASSO_HAIRY_CELL_LEUKEMIA_UP;BENPORATH_MYC_TARGETS_WITH_EBOX;BIOCARTA_AHSP_PATHWAY;BLALOCK_ALZHEIMERS_DISEASE_DN;BROWNE_HCMV_INFECTION_48HR_DN;CADWELL_ATG16L1_TARGETS_UP;CHANDRAN_METASTASIS_UP;CHANG_IMMORTALIZED_BY_HPV31_DN;CHEN_LVAD_SUPPORT_OF_FAILING_HEART_DN;DANG_BOUND_BY_MYC;DELYS_THYROID_CANCER_DN;DIAZ_CHRONIC_MYE…	3D-structure;Acetylation;Congenitaldyserythropoieticanemia;Directproteinsequencing;Diseasevariant;Glycation;Glycoprotein;Heme;Hereditaryhemolyticanemia;Hypotensiveagent;Iron;Metal-binding;Oxygentransport;Phosphoprotein;Pyruvate;Referenceproteome;S-nitrosylation;Transport;Vasoactive		20.76680565	21.0217495	21.98826408	22.26052475	21.53033447	21.71429253	22.05704689	22.16230392	22.02640343	20.73950005	20.81430626	21.08155632	19.9163208	20.38713455	20.18251801	21.48277855	21.73472214	21.35386658	29.07288551	29.02338028	28.61975861	20.80351067	22.09560204	21.97117996	22.6706562	22.09302139	22.70801735	22.83370399	29.7590847
+	3.3564189	2.075455726	P01817	HV205_HUMAN	IGHV2-5	Immunoglobulin heavy variable 2-5	Color2 [A=255, R=169, G=169, B=169]	1	4		adaptive immune response;adaptive immune response based on somatic recombination of immune receptors built from immunoglobulin superfamily domains;B cell mediated immunity;immune effector process;immune response;immune system process;immunoglobulin mediated immune response;leukocyte mediated immunity;lymphocyte mediated immunity;response to stimulus	antigen binding;binding	cell part;extracellular region;immunoglobulin complex;macromolecular complex;membrane;plasma membrane;protein complex	immune system process;response to stimulus	cell part;extracellular region;immunoglobulin complex;macromolecular complex;membrane;plasma membrane;protein complex		V-set	LIU_OVARIAN_CANCER_TUMORS_AND_XENOGRAFTS_XDGS_DN;REACTOME_ADAPTIVE_IMMUNE_SYSTEM;REACTOME_ANTI_INFLAMMATORY_RESPONSE_FAVOURING_LEISHMANIA_PARASITE_INFECTION;REACTOME_ANTIGEN_ACTIVATES_B_CELL_RECEPTOR_BCR_LEADING_TO_GENERATION_OF_SECOND_MESSENGERS;REACTOME_BINDING_AND_UPTAKE_OF_LIGANDS_BY_SCAVENGER_RECEPTORS;REACTOME_CD22_MEDIATED_BCR_REGULATION;REACTOME_CELL_SURFACE_INTERACTIONS_AT_THE_VASCULAR_W…	Adaptiveimmunity;Cellmembrane;Directproteinsequencing;Disulfidebond;Immunity;Immunoglobulin;Immunoglobulindomain;Membrane;Pyrrolidonecarboxylicacid;Referenceproteome;Secreted;Signal		20.91604042	19.88685417	21.71624565	22.79228973	22.58326149	22.86693573	19.20301056	20.47520638	18.80545998	23.00688553	19.12505722	23.31659889	19.59892273	19.50572777	20.01578331	19.133955	22.32494354	22.47749329	19.54736137	19.2338028	19.27374077	21.06178474	23.04088593	23.22076797	17.37047005	24.30477905	24.77062607	24.51348686	23.38949203
+	7.212446292	2.051349261	P01709	LV208_HUMAN	IGLV2-8	Immunoglobulin lambda variable 2-8	Color2 [A=255, R=169, G=169, B=169]	1	4		adaptive immune response;immune response;immune system process;response to stimulus	antigen binding;binding	cell part;extracellular region;extracellular region part;extracellular space;immunoglobulin complex;macromolecular complex;membrane;plasma membrane;protein complex	immune system process;response to stimulus	cell part;extracellular region;extracellular space;immunoglobulin complex;macromolecular complex;membrane;plasma membrane;protein complex		V-set	REACTOME_ADAPTIVE_IMMUNE_SYSTEM;REACTOME_ANTI_INFLAMMATORY_RESPONSE_FAVOURING_LEISHMANIA_PARASITE_INFECTION;REACTOME_ANTIGEN_ACTIVATES_B_CELL_RECEPTOR_BCR_LEADING_TO_GENERATION_OF_SECOND_MESSENGERS;REACTOME_BINDING_AND_UPTAKE_OF_LIGANDS_BY_SCAVENGER_RECEPTORS;REACTOME_CD22_MEDIATED_BCR_REGULATION;REACTOME_CELL_SURFACE_INTERACTIONS_AT_THE_VASCULAR_WALL;REACTOME_COMPLEMENT_CASCADE;REACTOME_CREATION…	3D-structure;Adaptiveimmunity;Cellmembrane;Directproteinsequencing;Disulfidebond;Immunity;Immunoglobulin;Immunoglobulindomain;Membrane;Pyrrolidonecarboxylicacid;Referenceproteome;Secreted;Signal		21.02590752	20.26100922	21.21571732	24.26087189	23.65577126	24.44228363	23.36954117	23.1496048	22.97435379	18.88195038	19.37016296	20.30045319	20.27676773	21.10644913	21.17069435	20.78935242	19.37657547	21.10351181	23.78726959	24.1036644	23.55348015	24.45497322	25.86393547	25.75793648	26.00226212	23.78342819	23.72118378	24.21773338	23.02080727
+	11.39441021	2.038860639	P01721	LV657_HUMAN	IGLV6-57	Immunoglobulin lambda variable 6-57	Color2 [A=255, R=169, G=169, B=169]	1	4		adaptive immune response;immune response;immune system process;response to stimulus	antigen binding;binding	cell part;extracellular region;extracellular region part;extracellular space;immunoglobulin complex;macromolecular complex;membrane;plasma membrane;protein complex	immune system process;response to stimulus	cell part;extracellular region;extracellular space;immunoglobulin complex;macromolecular complex;membrane;plasma membrane;protein complex		V-set	LIU_OVARIAN_CANCER_TUMORS_AND_XENOGRAFTS_XDGS_DN;REACTOME_ADAPTIVE_IMMUNE_SYSTEM;REACTOME_ANTI_INFLAMMATORY_RESPONSE_FAVOURING_LEISHMANIA_PARASITE_INFECTION;REACTOME_ANTIGEN_ACTIVATES_B_CELL_RECEPTOR_BCR_LEADING_TO_GENERATION_OF_SECOND_MESSENGERS;REACTOME_BINDING_AND_UPTAKE_OF_LIGANDS_BY_SCAVENGER_RECEPTORS;REACTOME_CD22_MEDIATED_BCR_REGULATION;REACTOME_CELL_SURFACE_INTERACTIONS_AT_THE_VASCULAR_W…	3D-structure;Adaptiveimmunity;Cellmembrane;Directproteinsequencing;Disulfidebond;Immunity;Immunoglobulin;Immunoglobulindomain;Membrane;Referenceproteome;Secreted;Signal		19.65614128	18.43463516	20.83724785	20.90774918	21.39311218	21.79226875	19.48876762	21.39949417	20.61747551	20.22962761	19.68754387	20.22049332	19.63503456	21.03488159	20.24592018	18.6307888	21.49430466	19.43289757	20.67711639	19.93883514	20.39572525	20.14250565	18.91749954	20.07758904	20.85184097	22.37855721	22.47158432	22.09620285	22.00696373
+	6.219699187	2.022746071	Q8TAG5	VTM2A_HUMAN	VSTM2A	V-set and transmembrane domain-containing protein 2A	Color2 [A=255, R=169, G=169, B=169]	1	4		biological regulation;cell differentiation;cellular developmental process;cellular process;cellular response to BMP stimulus;cellular response to chemical stimulus;cellular response to endogenous stimulus;cellular response to growth factor stimulus;cellular response to organic substance;cellular response to stimulus;developmental process;positive regulation of biological process;positive regulati…	binding;identical protein binding;protein binding	extracellular region	biological regulation;cell differentiation;cellular process;developmental process;response to chemical stimulus;response to endogenous stimulus;response to stimulus	extracellular region		V-set	MIKKELSEN_MEF_HCP_WITH_H3K27ME3;NOUZOVA_METHYLATED_IN_APL;RAO_BOUND_BY_SALL4_ISOFORM_A;SABATES_COLORECTAL_ADENOMA_DN;VECCHI_GASTRIC_CANCER_EARLY_DN;ZWANG_TRANSIENTLY_UP_BY_2ND_EGF_PULSE_ONLY	Alternativesplicing;Differentiation;Disulfidebond;Glycoprotein;Immunoglobulindomain;Referenceproteome;Secreted;Signal		20.62844467	20.5097084	21.47441483	23.41525459	22.99381256	22.73699951	22.99909401	19.12620926	20.293396	18.83810234	21.2665329	19.55186272	20.41332245	19.5757122	20.69529152	19.1533432	22.25410271	22.5471096	22.70931244	22.62592888	23.41366768	20.69620705	22.72834015	23.04610062	22.98040199	22.07072449	22.88830185	22.38747597	23.76581383
+	2.059712124	1.998106449	P68133	ACTS_HUMAN	ACTA1	Actin, alpha skeletal muscle	Color2 [A=255, R=169, G=169, B=169]	1	4		actin cytoskeleton organization;actin filament organization;actin filament-based process;anatomical structure development;biological regulation;cell development;cellular component organization;cellular component organization at cellular level;cellular component organization or biogenesis;cellular component organization or biogenesis at cellular level;cellular developmental process;cellular proces…	adenyl nucleotide binding;adenyl ribonucleotide binding;ADP binding;ATP binding;binding;catalytic activity;cytoskeletal protein binding;hydrolase activity;myosin binding;nucleotide binding;protein binding;purine nucleotide binding;purine ribonucleoside triphosphate binding;purine ribonucleotide binding;ribonucleotide binding;structural constituent of cytoskeleton;structural molecule activity	actin cytoskeleton;actin filament;actin filament bundle;actomyosin;blood microparticle;cell body;cell part;cell projection;contractile fiber part;cytoplasmic part;cytoskeletal part;cytoskeleton;cytosol;extracellular membrane-bounded organelle;extracellular organelle;extracellular region part;extracellular space;extracellular vesicular exosome;filopodium;intracellular non-membrane-bounded organell…	anatomical structure development;biological regulation;cell development;cellular component organization;cellular process;cytoskeleton organization;developmental process;multicellular organismal process;muscle adaptation;muscle contraction;organelle organization;response to abiotic stimulus;response to chemical stimulus;response to endogenous stimulus;response to external stimulus;response to extr…	cell body;cell part;cell projection;cytoskeleton;cytosol;extracellular organelle;extracellular space;filopodium;intracellular non-membrane-bounded organelle;intracellular organelle;macromolecular complex;organelle;protein complex;vesicle		Actin	APRELIKOVA_BRCA1_TARGETS;BECKER_TAMOXIFEN_RESISTANCE_UP;BENPORATH_ES_1;BERENJENO_TRANSFORMED_BY_RHOA_REVERSIBLY_DN;BERENJENO_TRANSFORMED_BY_RHOA_UP;BIOCARTA_ACTINY_PATHWAY;BIOCARTA_AGR_PATHWAY;BIOCARTA_EPHA4_PATHWAY;BIOCARTA_HSP27_PATHWAY;BIOCARTA_INTEGRIN_PATHWAY;BIOCARTA_MAL_PATHWAY;BIOCARTA_MCALPAIN_PATHWAY;BIOCARTA_MET_PATHWAY;BIOCARTA_MPR_PATHWAY;BIOCARTA_NFAT_PATHWAY;BIOCARTA_NO1_PATHWAY;BI…	3D-structure;Acetylation;ATP-binding;Cytoplasm;Cytoskeleton;Diseasevariant;Hydrolase;Isopeptidebond;Methylation;Muscleprotein;Nemalinemyopathy;Nucleotide-binding;Oxidation;Referenceproteome		20.82971191	20.99954033	21.65990257	22.97049141	22.41213608	23.51824951	22.64748955	21.56633568	19.79489326	20.53119659	20.39743423	19.28649521	19.78046799	20.76319313	18.8536377	19.14898491	19.29700279	18.97172928	27.12314034	26.81170273	27.00678062	23.76461983	17.04373932	19.30630684	18.29667473	26.92721176	27.04721642	26.77385521	24.65340614
+	4.358724279	1.988793297	P10599;cRAP-P10599	THIO_HUMAN;cRAP-THIO_HUMAN	TXN;cRAP-TXN	Thioredoxin	Color2 [A=255, R=169, G=169, B=169]	1	4		activation of protein kinase activity;activation of protein kinase B activity;biological regulation;cell redox homeostasis;cellular homeostasis;cellular process;homeostatic process;negative regulation of biological process;negative regulation of biosynthetic process;negative regulation of cellular biosynthetic process;negative regulation of cellular macromolecule biosynthetic process;negative reg…	antioxidant activity;binding;catalytic activity;disulfide oxidoreductase activity;identical protein binding;nucleic acid binding;oxidoreductase activity;oxidoreductase activity, acting on a sulfur group of donors;oxidoreductase activity, acting on a sulfur group of donors, NAD or NADP as acceptor;oxidoreductase activity, acting on NADH or NADPH;protein binding;protein dimerization activity;protei…	cell part;cytoplasm;cytoplasmic part;cytosol;extracellular membrane-bounded organelle;extracellular organelle;extracellular region;extracellular region part;extracellular vesicular exosome;intracellular membrane-bounded organelle;intracellular organelle;intracellular organelle part;intracellular part;membrane-bounded organelle;membrane-bounded vesicle;nuclear part;nucleoplasm;nucleus;organelle;or…	biological regulation;cellular homeostasis;cellular process;homeostatic process;regulation of protein modification process;regulation of transport;response to abiotic stimulus;response to chemical stimulus;response to stimulus	cell part;cytoplasm;cytosol;extracellular organelle;extracellular region;intracellular membrane-bounded organelle;intracellular organelle;nucleoplasm;nucleus;organelle;vesicle		Thioredoxin	ABRAHAM_ALPC_VS_MULTIPLE_MYELOMA_DN;BENPORATH_MYC_TARGETS_WITH_EBOX;BERENJENO_TRANSFORMED_BY_RHOA_UP;BLALOCK_ALZHEIMERS_DISEASE_DN;BLANCO_MELO_COVID19_SARS_COV_2_INFECTION_A594_ACE2_EXPRESSING_CELLS_RUXOLITINIB_DN;BOHN_PRIMARY_IMMUNODEFICIENCY_SYNDROM_UP;BOYAULT_LIVER_CANCER_SUBCLASS_G3_UP;DAIRKEE_CANCER_PRONE_RESPONSE_BPA_E2;DANG_BOUND_BY_MYC;DANG_MYC_TARGETS_UP;DANG_REGULATED_BY_MYC_UP;DARWICHE…	3D-structure;Acetylation;Activator;Allergen;Alternativesplicing;Cytoplasm;Directproteinsequencing;Disulfidebond;Electrontransport;Nucleus;Redox-activecenter;Referenceproteome;Secreted;S-nitrosylation;Transcription;Transcriptionregulation;Transport;Ublconjugation		20.14245605	21.36392975	21.46169472	22.42140961	21.31581116	21.72829437	21.92398834	22.09026718	21.68017578	21.08875465	21.30210114	21.54376602	21.94320107	22.60783577	22.57932281	21.85175514	21.94124222	21.63839912	26.01107025	25.81844521	25.56714249	19.71920967	23.29255104	22.97451401	24.29314804	25.20524788	25.72949791	25.72047806	25.50645638
+	9.171121993	1.987642296	Q15846	CLUL1_HUMAN	CLUL1	Clusterin-like protein 1	Color2 [A=255, R=169, G=169, B=169]	1	4			binding;misfolded protein binding;protein binding	cell part;extracellular region part;extracellular space;intracellular membrane-bounded organelle;intracellular organelle;intracellular part;membrane-bounded organelle;nucleus;organelle		cell part;extracellular space;intracellular membrane-bounded organelle;intracellular organelle;nucleus;organelle		Clusterin	ACEVEDO_LIVER_CANCER_WITH_H3K9ME3_DN;CARRILLOREIXACH_HEPATOBLASTOMA_VS_NORMAL_UP;DANG_BOUND_BY_MYC;RIZKI_TUMOR_INVASIVENESS_3D_DN	Coiledcoil;Disulfidebond;Glycoprotein;Referenceproteome;Secreted;Signal		19.86084747	20.93112373	21.07938194	23.66695023	23.1067028	23.13111877	22.63727379	20.59339523	22.0592289	18.98578644	19.33256721	20.29979897	20.10779381	20.60058784	20.87826538	19.48007584	20.28384781	19.90758133	22.48715591	22.66196632	23.23036575	19.75824738	18.84790039	22.09969711	22.34609032	23.38607407	23.90300179	23.46784592	23.37237549
+	7.361616702	1.930856266	Q06830;cRAP-Q06830	PRDX1_HUMAN;cRAP-PRDX1_HUMAN	PRDX1;cRAP-PRDX1	Peroxiredoxin-1	Color2 [A=255, R=169, G=169, B=169]	1	4		anatomical structure development;anatomical structure homeostasis;biological regulation;catabolic process;cell activation;cell killing;cell proliferation;cell redox homeostasis;cellular catabolic process;cellular homeostasis;cellular metabolic process;cellular process;cellular response to chemical stimulus;cellular response to hydrogen peroxide;cellular response to oxidative stress;cellular respo…	antioxidant activity;binding;cadherin binding;catalytic activity;cell adhesion molecule binding;identical protein binding;nucleic acid binding;oxidoreductase activity;oxidoreductase activity, acting on paired donors, with incorporation or reduction of molecular oxygen;oxidoreductase activity, acting on peroxide as acceptor;peroxidase activity;peroxiredoxin activity;protein binding;RNA binding;thi…	cell part;cytoplasm;cytoplasmic membrane-bounded vesicle;cytoplasmic part;cytoplasmic vesicle;cytosol;extracellular membrane-bounded organelle;extracellular organelle;extracellular region part;extracellular space;extracellular vesicular exosome;intracellular membrane-bounded organelle;intracellular organelle;intracellular part;melanosome;membrane-bounded organelle;membrane-bounded vesicle;nucleus…	anatomical structure development;biological regulation;catabolic process;cell activation;cell killing;cell proliferation;cellular homeostasis;cellular metabolic process;cellular process;developmental process;homeostatic process;immune system process;metabolic process;response to chemical stimulus;response to oxidative stress;response to stimulus;response to stress	cell part;cytoplasm;cytoplasmic membrane-bounded vesicle;cytosol;extracellular organelle;extracellular space;intracellular membrane-bounded organelle;intracellular organelle;nucleus;organelle;vesicle	Peroxisome	1-cysPrx_C;AhpC-TSA	BENPORATH_SOX2_TARGETS;BLANCO_MELO_COVID19_SARS_COV_2_INFECTION_A594_ACE2_EXPRESSING_CELLS_DN;BLANCO_MELO_COVID19_SARS_COV_2_INFECTION_A594_ACE2_EXPRESSING_CELLS_RUXOLITINIB_DN;BOCHKIS_FOXA2_TARGETS;BRUECKNER_TARGETS_OF_MIRLET7A3_UP;CAVARD_LIVER_CANCER_MALIGNANT_VS_BENIGN;CHIBA_RESPONSE_TO_TSA;DELLA_RESPONSE_TO_TSA_AND_BUTYRATE;DODD_NASOPHARYNGEAL_CARCINOMA_UP;FERRANDO_T_ALL_WITH_MLL_ENL_FUSION_U…	3D-structure;Acetylation;Antioxidant;Cytoplasm;Directproteinsequencing;Disulfidebond;Isopeptidebond;Oxidoreductase;Peroxidase;Phosphoprotein;Redox-activecenter;Referenceproteome;Ublconjugation	PI4K2A-PRDX1 complex;Sulphiredoxin-peroxiredoxin complex	19.87971497	20.65906143	21.1112957	22.54779434	21.87965012	22.19511986	21.77152443	21.88563919	21.69121361	19.89470673	20.78041458	20.56170464	20.58711243	20.88301468	21.07419777	21.07278633	20.89169502	20.58984947	24.60116196	24.44448471	24.07938766	21.24668312	22.17691803	22.04175758	23.21153831	25.96642113	26.52739906	26.6544857	22.78585243
+	8.115735316	1.918820124	P19652	A1AG2_HUMAN	ORM2	Alpha-1-acid glycoprotein 2	Color2 [A=255, R=169, G=169, B=169]	1	4		acute inflammatory response;acute-phase response;biological regulation;defense response;inflammatory response;positive regulation of biological process;positive regulation of cytokine production;positive regulation of interleukin-1 beta production;positive regulation of interleukin-1 production;positive regulation of multicellular organismal process;positive regulation of tumor necrosis factor pr…		azurophil granule lumen;blood microparticle;cell part;cytoplasmic membrane-bounded vesicle lumen;cytoplasmic part;cytoplasmic vesicle part;extracellular membrane-bounded organelle;extracellular organelle;extracellular region;extracellular region part;extracellular space;extracellular vesicular exosome;intracellular organelle lumen;intracellular organelle part;intracellular part;membrane-bounded o…	biological regulation;response to stimulus;response to stress	cell part;extracellular organelle;extracellular region;extracellular space;organelle;vesicle		Lipocalin	BURTON_ADIPOGENESIS_6;BYSTRYKH_HEMATOPOIESIS_STEM_CELL_AND_BRAIN_QTL_TRANS;CARRILLOREIXACH_HEPATOBLASTOMA_VS_NORMAL_DN;FOSTER_TOLERANT_MACROPHAGE_UP;GERY_CEBP_TARGETS;ICHIBA_GRAFT_VERSUS_HOST_DISEASE_35D_UP;ICHIBA_GRAFT_VERSUS_HOST_DISEASE_D7_UP;LEE_LIVER_CANCER_ACOX1_DN;LEE_LIVER_CANCER_E2F1_DN;LEE_LIVER_CANCER_MYC_DN;LEE_LIVER_CANCER_MYC_E2F1_DN;LEE_LIVER_CANCER_MYC_TGFA_DN;MARSON_BOUND_BY_FOXP…	3D-structure;Acutephase;Disulfidebond;Glycoprotein;Pyrrolidonecarboxylicacid;Referenceproteome;Secreted;Signal;Transport		28.30025482	28.38916206	28.40708351	29.5553093	29.28821564	29.86780357	27.52733994	27.83489609	27.41989899	27.56775856	28.15254593	27.9036293	28.01245499	27.95406914	28.10857964	28.80274773	28.71579742	28.47337341	27.18014145	27.10763168	26.9561882	28.14859581	27.55293274	27.55667114	28.29656029	27.71376801	28.04218674	27.83982277	31.16544533
+	6.413748762	1.899322003	P09211;cRAP-P09211	GSTP1_HUMAN;cRAP-GSTP1_HUMAN	GSTP1;cRAP-GSTP1	Glutathione S-transferase P	Color2 [A=255, R=169, G=169, B=169]	1	4		amine metabolic process;anatomical structure development;biological regulation;biosynthetic process;carboxylic acid biosynthetic process;carboxylic acid metabolic process;cell proliferation;cellular amine metabolic process;cellular amino acid metabolic process;cellular biosynthetic process;cellular ketone metabolic process;cellular lipid metabolic process;cellular metabolic process;cellular modif…	antioxidant activity;binding;carboxylic acid binding;catalytic activity;dinitrosyl-iron complex binding;enzyme binding;enzyme regulator activity;fatty acid binding;glutathione peroxidase activity;glutathione transferase activity;JUN kinase binding;kinase binding;kinase regulator activity;lipid binding;monocarboxylic acid binding;nitric oxide binding;oxidoreductase activity;oxidoreductase activity…	cell part;cytoplasm;cytoplasmic membrane-bounded vesicle lumen;cytoplasmic part;cytoplasmic vesicle part;cytosol;extracellular membrane-bounded organelle;extracellular organelle;extracellular region;extracellular region part;extracellular space;extracellular vesicular exosome;intracellular membrane-bounded organelle;intracellular organelle;intracellular organelle part;intracellular part;macromole…	amine metabolic process;anatomical structure development;biological regulation;biosynthetic process;cell proliferation;cellular amino acid metabolic process;cellular ketone metabolic process;cellular lipid metabolic process;cellular metabolic process;cellular nitrogen compound metabolic process;cellular process;developmental process;lipid metabolic process;localization;metabolic process;nitrogen …	cell part;cytoplasm;cytosol;extracellular organelle;extracellular region;extracellular space;intracellular membrane-bounded organelle;intracellular organelle;macromolecular complex;mitochondrion;nucleus;organelle;protein complex;vesicle	Drug metabolism - cytochrome P450;Glutathione metabolism;Metabolism of xenobiotics by cytochrome P450	GST_C_3;GST_N	ACEVEDO_LIVER_CANCER_DN;BASAKI_YBX1_TARGETS_UP;BENPORATH_MYC_TARGETS_WITH_EBOX;BIOCARTA_MRP_PATHWAY;CHARAFE_BREAST_CANCER_LUMINAL_VS_BASAL_DN;CHARAFE_BREAST_CANCER_LUMINAL_VS_MESENCHYMAL_DN;CHEN_LUNG_CANCER_SURVIVAL;CHYLA_CBFA2T3_TARGETS_DN;CROMER_METASTASIS_DN;DACOSTA_UV_RESPONSE_VIA_ERCC3_UP;DANG_BOUND_BY_MYC;ENK_UV_RESPONSE_KERATINOCYTE_UP;FARMER_BREAST_CANCER_BASAL_VS_LULMINAL;FERNANDEZ_BOUND…	3D-structure;Acetylation;Cytoplasm;Directproteinsequencing;Lipidmetabolism;Mitochondrion;Nucleus;Phosphoprotein;Referenceproteome;Transferase		20.9571991	21.58378983	21.78484154	24.12856102	23.57445526	23.7884655	23.34762383	23.53712273	23.12533379	20.69256401	20.58280182	20.68087196	20.40065193	20.76436996	20.86557198	22.56407166	22.74278069	22.52110863	25.11873436	24.86235809	24.38202095	21.97905159	22.11282349	22.12048912	22.8063221	27.33249092	27.88876343	27.65122414	24.10339928
+	11.83257217	1.886127911	P35527;cRAP-P35527	K1C9_HUMAN;cRAP-K1C9_HUMAN	KRT9;cRAP-KRT9	Keratin, type I cytoskeletal 9	Color2 [A=255, R=169, G=169, B=169]	1	4		anatomical structure development;cell differentiation;cellular component organization;cellular component organization at cellular level;cellular component organization or biogenesis;cellular component organization or biogenesis at cellular level;cellular developmental process;cellular process;cytoskeleton organization;developmental process;epidermis development;epithelial cell differentiation;gam…	structural constituent of cytoskeleton;structural molecule activity	cell part;cytoplasmic part;cytoskeletal part;cytoskeleton;cytosol;extracellular membrane-bounded organelle;extracellular organelle;extracellular region part;extracellular space;extracellular vesicular exosome;intermediate filament;intracellular membrane-bounded organelle;intracellular non-membrane-bounded organelle;intracellular organelle;intracellular organelle part;intracellular part;keratin fi…	anatomical structure development;cell differentiation;cellular component organization;cellular process;cytoskeleton organization;developmental process;multicellular organismal process;organelle organization	cell part;cytoskeleton;cytosol;extracellular organelle;extracellular space;intracellular membrane-bounded organelle;intracellular non-membrane-bounded organelle;intracellular organelle;macromolecular complex;membrane;nucleus;organelle;protein complex;vesicle		Filament	BRUECKNER_TARGETS_OF_MIRLET7A3_UP;LIU_CDX2_TARGETS_DN;MARTENS_TRETINOIN_RESPONSE_UP;MATZUK_SPERMATID_DIFFERENTIATION;PUJANA_BRCA1_PCC_NETWORK;REACTOME_DEVELOPMENTAL_BIOLOGY;REACTOME_FORMATION_OF_THE_CORNIFIED_ENVELOPE;REACTOME_KERATINIZATION	Coiledcoil;Directproteinsequencing;Diseasevariant;Intermediatefilament;Keratin;Palmoplantarkeratoderma;Phosphoprotein;Referenceproteome		26.01887703	26.96801758	27.29380226	27.23670959	26.47288132	26.69472694	27.75971794	27.90532875	27.73820114	28.01142693	28.15702629	28.29808807	27.4369278	27.99715614	28.10797691	26.74152374	26.97099304	26.70100975	28.82888794	28.68885231	28.25959206	25.97242737	30.54809952	30.49436378	31.31138039	30.88707352	31.34645462	31.23887253	30.43771744
+	6.572325855	1.872244509	P24592	IBP6_HUMAN	IGFBP6	Insulin-like growth factor-binding protein 6	Color2 [A=255, R=169, G=169, B=169]	1	4		biological regulation;cell migration;cell motility;cellular component movement;cellular process;cellular response to stimulus;locomotion;negative regulation of biological process;negative regulation of canonical Wnt receptor signaling pathway;negative regulation of cell communication;negative regulation of cell proliferation;negative regulation of cellular process;negative regulation of response …	binding;fibronectin binding;growth factor binding;identical protein binding;insulin-like growth factor binding;insulin-like growth factor I binding;insulin-like growth factor II binding;protein binding;receptor binding	extracellular region;extracellular region part;extracellular space;insulin-like growth factor binary complex;insulin-like growth factor binding protein complex;macromolecular complex;protein complex	biological regulation;cell motility;cellular component movement;cellular process;locomotion;response to stimulus;signal transduction	extracellular region;extracellular space;insulin-like growth factor binding protein complex;macromolecular complex;protein complex		IGFBP;Thyroglobulin_1	ABE_INNER_EAR;AMUNDSON_RESPONSE_TO_ARSENITE;BASSO_CD40_SIGNALING_DN;BERENJENO_TRANSFORMED_BY_RHOA_UP;BIOCARTA_GHRELIN_PATHWAY;BOQUEST_STEM_CELL_UP;BROWNE_HCMV_INFECTION_48HR_DN;CHARAFE_BREAST_CANCER_LUMINAL_VS_BASAL_DN;CHARAFE_BREAST_CANCER_LUMINAL_VS_MESENCHYMAL_DN;CHICAS_RB1_TARGETS_CONFLUENT;DACOSTA_ERCC3_ALLELE_XPCS_VS_TTD_UP;DACOSTA_UV_RESPONSE_VIA_ERCC3_TTD_UP;DACOSTA_UV_RESPONSE_VIA_ERCC3_…	3D-structure;Directproteinsequencing;Disulfidebond;Glycoprotein;Growthfactorbinding;Referenceproteome;Secreted;Signal		26.21203995	26.47536659	26.86676979	25.85921097	25.4311657	26.00318527	24.83808899	24.85123825	24.79121971	24.88990593	24.70173073	25.02143478	25.36584282	25.8809166	25.88012123	25.91019058	25.7388382	25.43376923	24.13544273	24.6653614	24.57674599	25.62726402	27.37304306	27.47241783	27.37443733	27.09341621	27.5798111	27.20199394	28.50460625
+	4.665186582	1.839117504	Q9BYJ0	FGFP2_HUMAN	FGFBP2	Fibroblast growth factor-binding protein 2	Color2 [A=255, R=169, G=169, B=169]	1	4		cell communication;cell-cell signaling;cellular process;signaling	binding;growth factor binding;protein binding	extracellular region part;extracellular space	cell communication;cell-cell signaling;cellular process;signaling	extracellular space		FGF-BP1	CREIGHTON_ENDOCRINE_THERAPY_RESISTANCE_4;JAATINEN_HEMATOPOIETIC_STEM_CELL_DN;MASSARWEH_TAMOXIFEN_RESISTANCE_DN;NABA_MATRISOME;NABA_MATRISOME_ASSOCIATED;NABA_SECRETED_FACTORS;REACTOME_FGFR2_LIGAND_BINDING_AND_ACTIVATION;REACTOME_FGFR2B_LIGAND_BINDING_AND_ACTIVATION;REACTOME_SIGNALING_BY_FGFR;REACTOME_SIGNALING_BY_FGFR2;REACTOME_SIGNALING_BY_RECEPTOR_TYROSINE_KINASES;YAMANAKA_GLIOBLASTOMA_SURVIVAL_…	Disulfidebond;Growthfactorbinding;Referenceproteome;Secreted;Signal		22.37871361	21.19848251	21.35877991	22.07050705	22.96626854	22.31549454	20.23133469	19.12473106	19.93670845	19.87245369	19.7233696	20.8805275	20.55501747	21.49068642	20.18119621	22.40927124	22.15919304	22.22733498	19.17374611	19.90439034	20.28745842	22.5928669	18.4812603	18.66007042	20.27593231	22.5460968	22.75763512	22.72316551	24.05140686
+	3.585123109	1.837310912	A0A075B6P5;P01615	KV228_HUMAN;KVD28_HUMAN	IGKV2-28;IGKV2D-28	Immunoglobulin kappa variable 2-28	Color2 [A=255, R=169, G=169, B=169]	1	4		adaptive immune response;immune response;immune system process;response to stimulus	antigen binding;binding	blood microparticle;cell part;extracellular membrane-bounded organelle;extracellular organelle;extracellular region;extracellular region part;extracellular space;extracellular vesicular exosome;immunoglobulin complex;macromolecular complex;membrane;membrane-bounded organelle;membrane-bounded vesicle;organelle;plasma membrane;protein complex;vesicle	immune system process;response to stimulus	cell part;extracellular organelle;extracellular region;extracellular space;immunoglobulin complex;macromolecular complex;membrane;organelle;plasma membrane;protein complex;vesicle		V-set	MATTIOLI_MGUS_VS_PCL;MCLACHLAN_DENTAL_CARIES_UP;REACTOME_ADAPTIVE_IMMUNE_SYSTEM;REACTOME_ANTI_INFLAMMATORY_RESPONSE_FAVOURING_LEISHMANIA_PARASITE_INFECTION;REACTOME_ANTIGEN_ACTIVATES_B_CELL_RECEPTOR_BCR_LEADING_TO_GENERATION_OF_SECOND_MESSENGERS;REACTOME_BINDING_AND_UPTAKE_OF_LIGANDS_BY_SCAVENGER_RECEPTORS;REACTOME_CD22_MEDIATED_BCR_REGULATION;REACTOME_CELL_SURFACE_INTERACTIONS_AT_THE_VASCULAR_WA…	Adaptiveimmunity;Cellmembrane;Directproteinsequencing;Disulfidebond;Immunity;Immunoglobulin;Immunoglobulindomain;Membrane;Referenceproteome;Secreted;Signal		20.17272568	20.93486214	20.44338036	23.41946602	22.74133873	18.9425621	20.60477829	19.51534653	18.51149368	18.2864418	21.02596855	20.6294632	21.18037033	19.38167763	19.99213982	19.28891563	18.58308411	19.30811691	19.2059536	20.00303078	18.241539	23.20322227	26.09008789	25.5997963	25.53498459	23.2426033	23.61919975	23.34770584	23.60309982
+	6.292095676	1.761240058	Q9P0K1	ADA22_HUMAN	ADAM22	Disintegrin and metalloproteinase domain-containing protein 22	Color2 [A=255, R=169, G=169, B=169]	1	4		anatomical structure development;biological adhesion;biological regulation;cell adhesion;cellular process;central nervous system development;developmental process;macromolecule metabolic process;metabolic process;negative regulation of biological process;negative regulation of cell adhesion;negative regulation of cellular process;primary metabolic process;protein metabolic process;proteolysis;reg…	binding;catalytic activity;endopeptidase activity;hydrolase activity;integrin binding;metalloendopeptidase activity;metallopeptidase activity;peptidase activity;peptidase activity, acting on L-amino acid peptides;protein binding;protein complex binding;receptor binding	axon;cell part;cell projection;membrane;neuron projection;plasma membrane	anatomical structure development;biological adhesion;biological regulation;cell adhesion;cellular process;developmental process;macromolecule metabolic process;metabolic process;primary metabolic process;protein metabolic process;proteolysis	cell part;cell projection;membrane;neuron projection;plasma membrane		ADAM_CR;Disintegrin;EGF_2;Pep_M12B_propep;Reprolysin	ASTON_MAJOR_DEPRESSIVE_DISORDER_UP;BENPORATH_ES_WITH_H3K27ME3;BENPORATH_MYC_MAX_TARGETS;BOQUEST_STEM_CELL_CULTURED_VS_FRESH_UP;BRUINS_UVC_RESPONSE_VIA_TP53_GROUP_A;BRUINS_UVC_RESPONSE_VIA_TP53_GROUP_B;DANG_BOUND_BY_MYC;DODD_NASOPHARYNGEAL_CARCINOMA_DN;GAZDA_DIAMOND_BLACKFAN_ANEMIA_ERYTHROID_DN;GREGORY_SYNTHETIC_LETHAL_WITH_IMATINIB;HEBERT_MATRISOME_TNBC_BRAIN_METASTASIS;IVANOVA_HEMATOPOIESIS_STEM…	3D-structure;Alternativesplicing;Celladhesion;Cellmembrane;Cellprojection;Cleavageonpairofbasicresidues;Diseasevariant;Disulfidebond;EGF-likedomain;Epilepsy;Glycoprotein;Membrane;Phosphoprotein;Receptor;Referenceproteome;Signal;Transmembrane;Transmembranehelix	ADAM22-LGI1 complex	20.08381081	21.26000595	21.48783875	17.32908058	19.3158989	22.35565948	19.78916168	18.57398796	18.65407944	19.96094704	19.89798546	19.27194977	19.8703537	20.95183372	20.1742363	19.37701797	19.60258675	19.6132164	20.15569115	19.69758797	19.04285049	19.82856178	19.73872566	19.02598572	17.13935661	21.33034515	21.98109818	21.39758492	22.22428894
+	7.839502871	1.757739998	O14960	LECT2_HUMAN	LECT2	Leukocyte cell-derived chemotaxin-2	Color2 [A=255, R=169, G=169, B=169]	1	4		anatomical structure development;chemotaxis;developmental process;locomotion;response to chemical stimulus;response to external stimulus;response to stimulus;skeletal system development;system development;taxis	binding;cation binding;identical protein binding;ion binding;metal ion binding;protein binding	cell part;cytoplasm;extracellular region part;extracellular space;intracellular part	anatomical structure development;developmental process;locomotion;response to chemical stimulus;response to external stimulus;response to stimulus	cell part;cytoplasm;extracellular space		Peptidase_M23	ACEVEDO_LIVER_CANCER_DN;ACEVEDO_LIVER_TUMOR_VS_NORMAL_ADJACENT_TISSUE_DN;BRUINS_UVC_RESPONSE_VIA_TP53_GROUP_A;CHIANG_LIVER_CANCER_SUBCLASS_PROLIFERATION_DN;DESERT_PERIVENOUS_HEPATOCELLULAR_CARCINOMA_SUBCLASS_UP;KIM_LIVER_CANCER_POOR_SURVIVAL_DN;LEE_LIVER_CANCER_ACOX1_DN;LEE_LIVER_CANCER_CIPROFIBRATE_DN;LEE_LIVER_CANCER_E2F1_DN;LEE_LIVER_CANCER_MYC_UP;MARTENS_TRETINOIN_RESPONSE_UP;PID_CMYB_PATHWAY…	3D-structure;Chemotaxis;Cytoplasm;Disulfidebond;Metal-binding;Referenceproteome;Secreted;Signal;Zinc		20.74342728	20.99988937	20.18940735	22.11106682	22.15936852	22.80531693	20.74478912	20.31760025	19.76867676	19.22626305	18.58097649	19.77407265	19.52377129	21.65299988	21.45211411	18.55639648	19.55833817	20.3997879	23.13695717	23.22241592	22.88498688	23.68290329	23.60751915	23.23015022	23.8099308	23.4725132	23.88167381	23.79795265	24.49041748
+	10.69914754	1.75071412	A0A075B6K5	LV39_HUMAN	IGLV3-9	Immunoglobulin lambda variable 3-9	Color2 [A=255, R=169, G=169, B=169]	1	4		adaptive immune response;immune response;immune system process;response to stimulus		cell part;extracellular region part;extracellular space;immunoglobulin complex;macromolecular complex;membrane;plasma membrane;protein complex	immune system process;response to stimulus	cell part;extracellular space;immunoglobulin complex;macromolecular complex;membrane;plasma membrane;protein complex		V-set		Adaptiveimmunity;Cellmembrane;Disulfidebond;Immunity;Immunoglobulin;Immunoglobulindomain;Membrane;Referenceproteome;Secreted;Signal		23.09568405	23.95093155	24.43022156	26.10377121	25.57409096	25.95215225	25.0358963	25.08729744	24.81053925	23.54327202	23.12274933	23.45612144	24.29979134	24.4621582	24.27329063	24.85005569	24.56496429	24.32810402	24.65353203	24.54611969	24.63765144	25.40550232	27.13360405	27.01649284	26.86247063	26.24527931	26.40856743	25.86372757	25.96720314
+	3.233948791	1.733233073	Q9UHG2	PCS1N_HUMAN	PCSK1N	ProSAAS	Color2 [A=255, R=169, G=169, B=169]	1	4		biological regulation;cell surface receptor linked signaling pathway;cellular process;cellular response to stimulus;G-protein coupled receptor protein signaling pathway;hormone metabolic process;macromolecule metabolic process;metabolic process;multicellular organismal process;neuropeptide signaling pathway;peptide hormone processing;primary metabolic process;protein maturation;protein metabolic …	binding;endopeptidase inhibitor activity;endopeptidase regulator activity;enzyme inhibitor activity;enzyme regulator activity;peptidase inhibitor activity;peptidase regulator activity;protein binding;receptor binding;serine-type endopeptidase inhibitor activity	cell part;cytoplasmic membrane-bounded vesicle;cytoplasmic part;cytoplasmic vesicle;extracellular region part;extracellular space;Golgi apparatus part;intracellular membrane-bounded organelle;intracellular organelle;intracellular organelle part;intracellular part;membrane-bounded organelle;membrane-bounded vesicle;organelle;organelle part;stored secretory granule;trans-Golgi network;vesicle	biological regulation;cellular process;hormone metabolic process;macromolecule metabolic process;metabolic process;multicellular organismal process;primary metabolic process;protein maturation;protein metabolic process;response to abiotic stimulus;response to stimulus;response to stress;signal transduction	cell part;cytoplasmic membrane-bounded vesicle;extracellular space;intracellular membrane-bounded organelle;intracellular organelle;organelle;vesicle		ProSAAS	BENPORATH_EED_TARGETS;BENPORATH_SUZ12_TARGETS;BRUINS_UVC_RESPONSE_VIA_TP53_GROUP_A;GRADE_COLON_VS_RECTAL_CANCER_DN;GUENTHER_GROWTH_SPHERICAL_VS_ADHERENT_UP;HANN_RESISTANCE_TO_BCL2_INHIBITOR_UP;HELLER_HDAC_TARGETS_UP;HOOI_ST7_TARGETS_DN;KONDO_COLON_CANCER_HCP_WITH_H3K27ME1;KORKOLA_EMBRYONIC_CARCINOMA_VS_SEMINOMA_DN;LEE_TARGETS_OF_PTCH1_AND_SUFU_DN;LEIN_MIDBRAIN_MARKERS;LEIN_PONS_MARKERS;MARTENS_TR…	Cleavageonpairofbasicresidues;Glycoprotein;Golgiapparatus;Neuropeptide;Referenceproteome;Secreted;Signal		20.64932632	22.52967262	20.16540718	21.27887726	21.26859474	18.81826019	19.0661869	20.14473724	20.23837662	20.65521622	19.25507164	18.27805519	20.2211628	20.30509758	20.4644165	20.31193924	21.9538517	21.73862648	20.24198532	20.29087067	20.6003952	21.29658127	18.61710739	19.35320473	20.48861122	24.20632935	24.64333916	24.27838326	24.85004044
+	10.11800861	1.697428302	P35908;cRAP-P35908	K22E_HUMAN;cRAP-K22E_HUMAN	KRT2;cRAP-KRT2	Keratin, type II cytoskeletal 2 epidermal	Color2 [A=255, R=169, G=169, B=169]	1	4		anatomical structure development;biological regulation;cell activation;cell development;cell migration;cell motility;cell proliferation;cellular component movement;cellular component organization;cellular component organization at cellular level;cellular component organization or biogenesis;cellular component organization or biogenesis at cellular level;cellular developmental process;cellular mac…	binding;cytoskeletal protein binding;protein binding;structural constituent of cytoskeleton;structural constituent of epidermis;structural molecule activity	cell part;cornified envelope;cytoplasm;cytoplasmic part;cytoskeletal part;cytoskeleton;cytosol;extracellular membrane-bounded organelle;extracellular organelle;extracellular region part;extracellular space;extracellular vesicular exosome;intermediate filament;intracellular membrane-bounded organelle;intracellular non-membrane-bounded organelle;intracellular organelle;intracellular organelle part;…	anatomical structure development;biological regulation;cell activation;cell development;cell motility;cell proliferation;cellular component movement;cellular component organization;cellular metabolic process;cellular process;cytoskeleton organization;developmental process;locomotion;macromolecule metabolic process;macromolecule modification;metabolic process;organelle organization;primary metabol…	cell part;cytoplasm;cytoskeleton;cytosol;extracellular organelle;extracellular space;intracellular membrane-bounded organelle;intracellular non-membrane-bounded organelle;intracellular organelle;macromolecular complex;membrane;nucleus;organelle;protein complex;vesicle		Filament;Keratin_2_head	BRUINS_UVC_RESPONSE_VIA_TP53_GROUP_D;BYSTRYKH_HEMATOPOIESIS_STEM_CELL_QTL_TRANS;DARWICHE_PAPILLOMA_RISK_HIGH_DN;DARWICHE_PAPILLOMA_RISK_LOW_DN;DARWICHE_SKIN_TUMOR_PROMOTER_DN;DARWICHE_SQUAMOUS_CELL_CARCINOMA_DN;DURCHDEWALD_SKIN_CARCINOGENESIS_UP;MACLACHLAN_BRCA1_TARGETS_UP;MARTENS_TRETINOIN_RESPONSE_UP;MIKKELSEN_MEF_HCP_WITH_H3_UNMETHYLATED;PUJANA_ATM_PCC_NETWORK;PUJANA_BRCA1_PCC_NETWORK;REACTOME…	Coiledcoil;Cytoplasm;Diseasevariant;Ichthyosis;Intermediatefilament;Keratin;Methylation;Phosphoprotein;Referenceproteome		25.33899879	26.23786545	26.47650719	25.77457237	25.0188961	25.45219803	26.35240936	26.44997406	26.26902771	26.85484886	27.02873611	27.13284874	26.76577377	27.39681625	27.54138947	26.49913979	26.76226807	26.48462105	28.19910049	28.20764732	27.78865433	24.06895638	29.66439819	29.43330002	30.55312538	29.11244583	29.71117783	29.8072052	29.38440132
+	6.085144171	1.692311446	P02763	A1AG1_HUMAN	ORM1	Alpha-1-acid glycoprotein 1	Color2 [A=255, R=169, G=169, B=169]	1	4		acute inflammatory response;acute-phase response;biological regulation;defense response;inflammatory response;negative regulation of biological process;negative regulation of cytokine production;negative regulation of interleukin-6 production;negative regulation of multicellular organismal process;negative regulation of tumor necrosis factor production;positive regulation of biological process;po…		blood microparticle;cell part;cytoplasmic membrane-bounded vesicle lumen;cytoplasmic part;cytoplasmic vesicle part;extracellular membrane-bounded organelle;extracellular organelle;extracellular region;extracellular region part;extracellular space;extracellular vesicular exosome;intracellular organelle part;intracellular part;membrane-bounded organelle;membrane-bounded vesicle;membrane-enclosed lu…	biological regulation;response to stimulus;response to stress	cell part;extracellular organelle;extracellular region;extracellular space;organelle;vesicle		Lipocalin	ACEVEDO_LIVER_CANCER_DN;FARMER_BREAST_CANCER_APOCRINE_VS_LUMINAL;HSIAO_LIVER_SPECIFIC_GENES;IIZUKA_LIVER_CANCER_PROGRESSION_L1_G1_UP;KRIGE_RESPONSE_TO_TOSEDOSTAT_24HR_UP;KRIGE_RESPONSE_TO_TOSEDOSTAT_6HR_UP;LEE_LIVER_CANCER_ACOX1_DN;LEE_LIVER_CANCER_E2F1_DN;LEE_LIVER_CANCER_MYC_DN;LEE_LIVER_CANCER_MYC_E2F1_DN;LEE_LIVER_CANCER_MYC_TGFA_DN;MCLACHLAN_DENTAL_CARIES_UP;MEBARKI_HCC_PROGENITOR_FZD8CRD_DN…	3D-structure;Acutephase;Directproteinsequencing;Disulfidebond;Glycoprotein;Pyrrolidonecarboxylicacid;Referenceproteome;Secreted;Signal;Transport		27.8703022	28.39264297	28.52773285	29.23192406	29.03120995	29.49501419	27.94638062	27.91344452	27.81241417	27.55027771	28.47930336	27.87902451	28.45371437	27.87096596	27.95100403	28.91550064	28.62981224	28.41303635	26.70344162	26.69330597	26.71434402	27.34346008	27.48854256	27.26563644	27.16276169	27.96685219	28.29083061	27.9988842	31.11395073
+	4.074952459	1.679912211	P23083	HV102_HUMAN	IGHV1-2	Immunoglobulin heavy variable 1-2	Color2 [A=255, R=169, G=169, B=169]	1	4		adaptive immune response;adaptive immune response based on somatic recombination of immune receptors built from immunoglobulin superfamily domains;B cell mediated immunity;immune effector process;immune response;immune system process;immunoglobulin mediated immune response;leukocyte mediated immunity;lymphocyte mediated immunity;response to stimulus	antigen binding;binding	cell part;extracellular region;immunoglobulin complex;macromolecular complex;membrane;plasma membrane;protein complex	immune system process;response to stimulus	cell part;extracellular region;immunoglobulin complex;macromolecular complex;membrane;plasma membrane;protein complex		V-set	BROWNE_HCMV_INFECTION_1HR_DN;BROWNE_HCMV_INFECTION_48HR_DN;BROWNE_HCMV_INFECTION_4HR_DN;LIU_OVARIAN_CANCER_TUMORS_AND_XENOGRAFTS_XDGS_DN;REACTOME_ADAPTIVE_IMMUNE_SYSTEM;REACTOME_ANTI_INFLAMMATORY_RESPONSE_FAVOURING_LEISHMANIA_PARASITE_INFECTION;REACTOME_ANTIGEN_ACTIVATES_B_CELL_RECEPTOR_BCR_LEADING_TO_GENERATION_OF_SECOND_MESSENGERS;REACTOME_BINDING_AND_UPTAKE_OF_LIGANDS_BY_SCAVENGER_RECEPTORS;RE…	3D-structure;Adaptiveimmunity;Cellmembrane;Directproteinsequencing;Disulfidebond;Immunity;Immunoglobulin;Immunoglobulindomain;Membrane;Pyrrolidonecarboxylicacid;Referenceproteome;Secreted;Signal		20.38772392	20.26462746	25.25799179	24.22057724	23.71451187	24.95270157	20.30240059	23.24297714	21.47898102	24.48596764	23.57601357	24.53002357	19.9442215	25.16562843	21.30628014	20.18124771	19.96662903	18.17601585	21.30702591	19.90613747	20.59809494	24.21061707	20.86603546	22.04419518	22.12680626	23.48792458	23.69010544	23.43554115	21.90805244
+	2.170704203	1.675679737	P07451	CAH3_HUMAN	CA3	Carbonic anhydrase 3	Color2 [A=255, R=169, G=169, B=169]	1	4		cellular metabolic process;cellular process;metabolic process;multi-organism process;one-carbon metabolic process;response to bacterium;response to biotic stimulus;response to other organism;response to stimulus;small molecule metabolic process	binding;carbonate dehydratase activity;carbon-oxygen lyase activity;catalytic activity;cation binding;hydro-lyase activity;ion binding;lyase activity;metal ion binding;nickel ion binding;transition metal ion binding;zinc ion binding	cell part;cytoplasm;cytoplasmic part;cytosol;intracellular part	cellular metabolic process;cellular process;metabolic process;multi-organism process;one-carbon metabolic process;response to biotic stimulus;response to stimulus;small molecule metabolic process	cell part;cytoplasm;cytosol	Nitrogen metabolism	Carb_anhydrase	BENPORATH_EED_TARGETS;BENPORATH_SUZ12_TARGETS;BURTON_ADIPOGENESIS_6;BYSTRYKH_HEMATOPOIESIS_STEM_CELL_QTL_TRANS;CADWELL_ATG16L1_TARGETS_UP;CHEOK_RESPONSE_TO_MERCAPTOPURINE_DN;DARWICHE_PAPILLOMA_RISK_HIGH_DN;DARWICHE_PAPILLOMA_RISK_LOW_UP;DARWICHE_SKIN_TUMOR_PROMOTER_UP;DARWICHE_SQUAMOUS_CELL_CARCINOMA_DN;FEVR_CTNNB1_TARGETS_UP;HUMMERICH_MALIGNANT_SKIN_TUMOR_DN;IGLESIAS_E2F_TARGETS_UP;KEGG_NITROGEN…	3D-structure;Acetylation;Cytoplasm;Glutathionylation;Lyase;Metal-binding;Phosphoprotein;Referenceproteome;Zinc		23.58446884	21.50358582	24.50089645	18.53317833	21.94554901	19.48336601	18.73533249	21.23269844	20.85945511	19.99537086	20.24940681	18.99688148	22.41554642	21.53709221	20.84229469	19.7300415	18.55098343	19.11252785	23.14821625	23.0972805	19.32773399	20.60761833	21.9260788	21.68862534	17.89491653	21.33228683	21.78819275	21.56697083	22.10279083
+	5.052812284	1.651376346	Q9HC57	WFDC1_HUMAN	WFDC1	WAP four-disulfide core domain protein 1	Color2 [A=255, R=169, G=169, B=169]	1	4		biological regulation;negative regulation of biological process;negative regulation of cell growth;negative regulation of cellular process;negative regulation of defense response;negative regulation of growth;negative regulation of inflammatory response;negative regulation of response to external stimulus;negative regulation of response to stimulus;negative regulation of wound healing;regulation …	endopeptidase inhibitor activity;endopeptidase regulator activity;enzyme inhibitor activity;enzyme regulator activity;peptidase inhibitor activity;peptidase regulator activity;serine-type endopeptidase inhibitor activity	extracellular region part;extracellular space	biological regulation	extracellular space		WAP	BLALOCK_ALZHEIMERS_DISEASE_DN;BLALOCK_ALZHEIMERS_DISEASE_INCIPIENT_DN;CAIRO_HEPATOBLASTOMA_CLASSES_DN;CHANDRAN_METASTASIS_DN;LIU_OVARIAN_CANCER_TUMORS_AND_XENOGRAFTS_XDGS_DN;LIU_PROSTATE_CANCER_DN;MA_RAT_AGING_DN;MANNE_COVID19_ICU_VS_HEALTHY_DONOR_PLATELETS_UP;PURBEY_TARGETS_OF_CTBP1_NOT_SATB1_UP;RIGGI_EWING_SARCOMA_PROGENITOR_UP;ROSS_ACUTE_MYELOID_LEUKEMIA_CBF;ROSS_AML_WITH_AML1_ETO_FUSION;TANG_…	Disulfidebond;Proteaseinhibitor;Referenceproteome;Secreted;Serineproteaseinhibitor;Signal		21.05915451	21.91448593	21.12189102	20.7113533	18.20260429	20.52752113	19.70005608	19.39302826	19.18865013	18.15664673	20.07837105	20.90563202	21.2564106	19.91620255	20.56354141	19.68256378	18.3195076	18.54494286	19.09539986	19.83949852	19.2175045	19.71422958	20.06248665	20.16338539	18.61607742	19.46641731	20.17806244	18.52494431	22.96231842
+	6.222869756	1.643776228	P31431	SDC4_HUMAN	SDC4	Syndecan-4	Color2 [A=255, R=169, G=169, B=169]	1	4		anatomical structure development;anatomical structure formation involved in morphogenesis;biological regulation;cell migration;cell motility;cell projection organization;cellular component movement;cellular component organization;cellular component organization at cellular level;cellular component organization or biogenesis;cellular component organization or biogenesis at cellular level;cellular …	binding;enzyme binding;fibronectin binding;identical protein binding;kinase binding;molecular transducer activity;protein binding;protein kinase binding;protein kinase C binding;receptor activity;signal transducer activity;signaling receptor activity;thrombospondin receptor activity	adherens junction;anchoring junction;cell junction;cell part;cell surface;cell-substrate adherens junction;cell-substrate junction;contractile fiber part;costamere;cytoplasmic part;extracellular membrane-bounded organelle;extracellular organelle;extracellular region part;extracellular vesicular exosome;focal adhesion;Golgi apparatus part;Golgi lumen;intracellular organelle lumen;intracellular org…	anatomical structure development;anatomical structure formation involved in morphogenesis;biological regulation;cell motility;cellular component movement;cellular component organization;cellular process;developmental process;locomotion;regulation of organelle organization;response to stimulus;response to stress	cell part;cell surface;extracellular organelle;membrane;organelle;plasma membrane;vesicle	Cell adhesion molecules (CAMs);ECM-receptor interaction;Malaria	Syndecan	ACEVEDO_LIVER_CANCER_DN;ACEVEDO_NORMAL_TISSUE_ADJACENT_TO_LIVER_TUMOR_DN;ALFANO_MYC_TARGETS;AMIT_EGF_RESPONSE_240_HELA;APPIERTO_RESPONSE_TO_FENRETINIDE_UP;BAELDE_DIABETIC_NEPHROPATHY_DN;BENPORATH_NANOG_TARGETS;BILD_HRAS_ONCOGENIC_SIGNATURE;BLANCO_MELO_BETA_INTERFERON_TREATED_BRONCHIAL_EPITHELIAL_CELLS_UP;BLANCO_MELO_RESPIRATORY_SYNCYTIAL_VIRUS_INFECTION_A594_CELLS_UP;BOYAULT_LIVER_CANCER_SUBCLASS…	3D-structure;Alternativesplicing;Glycoprotein;Heparansulfate;Membrane;Proteoglycan;Referenceproteome;Secreted;Signal;Transmembrane;Transmembranehelix	ANGPTL4-LRP6-SDC4 complex	21.14220428	22.73799324	20.56394768	20.16362762	20.27482796	20.09200668	19.19331169	18.98184204	18.97191429	19.99072075	20.56671906	18.78864098	20.54566956	21.22774506	20.6128273	19.47764778	21.12880516	20.85521889	21.30549431	21.13461304	21.21446419	19.80842209	19.55894279	18.71198082	18.86121178	21.81520462	22.01097679	21.76038742	22.13733673
+	4.93235812	1.591747095	P14151	LYAM1_HUMAN	SELL	L-selectin	Color2 [A=255, R=169, G=169, B=169]	1	4		biological adhesion;calcium-dependent cell-cell adhesion;cell adhesion;cell-cell adhesion;cellular process;heterophilic cell-cell adhesion;leukocyte cell-cell adhesion;leukocyte tethering or rolling;response to chemical stimulus;response to cytokine stimulus;response to organic substance;response to stimulus	binding;calcium ion binding;carbohydrate binding;cation binding;enzyme binding;glycolipid binding;glycosaminoglycan binding;glycosphingolipid binding;heparin binding;ion binding;lipid binding;metal ion binding;monosaccharide binding;oligosaccharide binding;pattern binding;polysaccharide binding;protease binding;protein binding;sialic acid binding;sphingolipid binding;sugar binding	cell part;cytoplasmic part;cytoplasmic vesicle membrane;cytoplasmic vesicle part;external side of plasma membrane;extracellular region part;extracellular space;intracellular organelle part;intracellular part;membrane;membrane part;organelle membrane;organelle part;plasma membrane;plasma membrane part;secretory granule membrane;vesicle membrane	biological adhesion;cell adhesion;cellular process;response to chemical stimulus;response to stimulus	cell part;extracellular space;membrane;plasma membrane	Cell adhesion molecules (CAMs)	Lectin_C;Sushi	ALTEMEIER_RESPONSE_TO_LPS_WITH_MECHANICAL_VENTILATION;BIOCARTA_GRANULOCYTES_PATHWAY;BIOCARTA_LYM_PATHWAY;BIOCARTA_LYMPHOCYTE_PATHWAY;BIOCARTA_MONOCYTE_PATHWAY;BIOCARTA_NEUTROPHIL_PATHWAY;BLALOCK_ALZHEIMERS_DISEASE_UP;BLANCO_MELO_COVID19_SARS_COV_2_POS_PATIENT_LUNG_TISSUE_UP;BREDEMEYER_RAG_SIGNALING_VIA_ATM_NOT_VIA_NFKB_UP;CHIARETTI_T_ALL_REFRACTORY_TO_THERAPY;CHUNG_BLISTER_CYTOTOXICITY_DN;DIAZ_CH…	3D-structure;Alternativeinitiation;Calcium;Celladhesion;Cellmembrane;Disulfidebond;EGF-likedomain;Glycoprotein;Lectin;Membrane;Metal-binding;Referenceproteome;Repeat;Signal;Sushi;Transmembrane;Transmembranehelix		21.1716671	20.25329971	21.35993195	21.8002758	20.96598816	21.3704052	21.27994919	19.47595024	19.35749054	19.19708061	20.29278755	18.60438538	20.52708054	20.69992447	20.79140472	21.01755142	21.08169937	19.89515877	19.67700386	20.85527229	21.21588516	20.30101967	17.46154976	19.10775948	19.47004509	22.01931381	22.35992813	22.44378853	22.57671547
+	3.316353779	1.547830233	A0A087WSX0	LV545_HUMAN	IGLV5-45	Immunoglobulin lambda variable 5-45	Color2 [A=255, R=169, G=169, B=169]	1	4		adaptive immune response;immune response;immune system process;response to stimulus		cell part;extracellular region part;extracellular space;immunoglobulin complex;macromolecular complex;membrane;plasma membrane;protein complex	immune system process;response to stimulus	cell part;extracellular space;immunoglobulin complex;macromolecular complex;membrane;plasma membrane;protein complex		V-set	LIU_OVARIAN_CANCER_TUMORS_AND_XENOGRAFTS_XDGS_DN	Adaptiveimmunity;Cellmembrane;Disulfidebond;Immunity;Immunoglobulin;Immunoglobulindomain;Membrane;Referenceproteome;Secreted;Signal		20.91662598	20.88884163	21.28627014	22.60593033	21.47305298	21.49835968	21.0142231	19.32170486	20.38047981	19.88215828	20.16646957	18.34814453	20.50783348	19.50601578	20.7301712	19.25018311	19.66812325	18.10786057	20.7851181	20.99443626	18.07983971	22.84059334	22.65387344	22.53370476	23.40584946	20.49624825	20.83058167	21.09553146	22.61433601
+	8.743119218	1.542053336	P51693	APLP1_HUMAN	APLP1	Amyloid beta precursor like protein 1	Color2 [A=255, R=169, G=169, B=169]	1	4		anatomical structure development;anatomical structure morphogenesis;apoptosis;axonogenesis;biological adhesion;biological regulation;cell adhesion;cell death;cell part morphogenesis;cell projection morphogenesis;cell projection organization;cellular component morphogenesis;cellular component organization;cellular component organization at cellular level;cellular component organization or biogenes…	adrenergic receptor binding;alpha-2A adrenergic receptor binding;alpha-2B adrenergic receptor binding;alpha-2C adrenergic receptor binding;binding;carbohydrate binding;cation binding;glycosaminoglycan binding;G-protein-coupled receptor binding;heparin binding;identical protein binding;ion binding;metal ion binding;pattern binding;polysaccharide binding;protein binding;receptor binding;transition …	basement membrane;cell part;cytoplasmic part;extracellular matrix part;extracellular region part;Golgi apparatus;intracellular membrane-bounded organelle;intracellular organelle;intracellular organelle part;intracellular part;membrane;membrane-bounded organelle;nuclear part;nucleoplasm;organelle;organelle part;perinuclear region of cytoplasm;plasma membrane	anatomical structure development;anatomical structure morphogenesis;biological adhesion;biological regulation;cell adhesion;cell death;cellular component morphogenesis;cellular component organization;cellular membrane organization;cellular process;death;developmental process;endocytosis;establishment of localization;extracellular matrix organization;extracellular structure organization;membrane i…	cell part;Golgi apparatus;intracellular membrane-bounded organelle;intracellular organelle;membrane;nucleoplasm;organelle;plasma membrane		APP_amyloid;APP_Cu_bd;APP_E2;APP_N	ASTON_MAJOR_DEPRESSIVE_DISORDER_DN;BIOCARTA_PRION_PATHWAY;BRUINS_UVC_RESPONSE_EARLY_LATE;CERVERA_SDHB_TARGETS_1_UP;CHARAFE_BREAST_CANCER_BASAL_VS_MESENCHYMAL_DN;DOUGLAS_BMI1_TARGETS_UP;FOSTER_KDM1A_TARGETS_DN;GAUSSMANN_MLL_AF4_FUSION_TARGETS_A_DN;GRUETZMANN_PANCREATIC_CANCER_DN;HELLER_HDAC_TARGETS_SILENCED_BY_METHYLATION_UP;HELLER_HDAC_TARGETS_UP;KANNAN_TP53_TARGETS_UP;KIM_ALL_DISORDERS_CALB1_COR…	3D-structure;Alternativesplicing;Apoptosis;Celladhesion;Cellmembrane;Copper;Cytoplasm;Disulfidebond;Endocytosis;Glycoprotein;Heparin-binding;Membrane;Metal-binding;Neurodegeneration;Referenceproteome;Signal;Transmembrane;Transmembranehelix;Zinc		25.45913696	25.19663048	26.1472702	24.89479256	24.13913345	24.59950638	23.65394783	23.40008736	23.68343925	22.99649239	22.91563606	22.77916527	24.40277481	23.94506645	24.58352089	23.86147308	23.7087574	23.83011627	23.51030159	22.40526772	22.94772339	21.90021515	24.79240227	24.88912964	25.10549164	25.73228264	26.20122528	25.83358002	25.91223907
+	4.535118398	1.525289377	P16070	CD44_HUMAN	CD44	CD44 antigen	Color2 [A=255, R=169, G=169, B=169]	1	4		amine metabolic process;aminoglycan catabolic process;aminoglycan metabolic process;anatomical structure development;biological adhesion;biological regulation;carbohydrate catabolic process;carbohydrate metabolic process;cartilage development;catabolic process;cell activation;cell adhesion;cell migration;cell motility;cell surface receptor linked signaling pathway;cell-cell adhesion;cell-matrix a…	binding;carbohydrate binding;collagen binding;glycosaminoglycan binding;hyaluronic acid binding;molecular transducer activity;pattern binding;polysaccharide binding;protein binding;receptor activity;signal transducer activity;signaling receptor activity;transmembrane signaling receptor activity	adherens junction;anchoring junction;apical plasma membrane;basolateral plasma membrane;cell junction;cell part;cell projection;cell projection membrane;cell projection part;cell surface;cell-substrate adherens junction;cell-substrate junction;cytoplasmic part;cytoplasmic vesicle membrane;cytoplasmic vesicle part;cytosol;extracellular membrane-bounded organelle;extracellular organelle;extracellul…	amine metabolic process;anatomical structure development;biological adhesion;biological regulation;carbohydrate metabolic process;catabolic process;cell activation;cell adhesion;cell motility;cellular component movement;cellular process;developmental process;immune system process;locomotion;macromolecule metabolic process;metabolic process;nitrogen compound metabolic process;polysaccharide metabo…	cell part;cell projection;cell surface;cytosol;extracellular organelle;Golgi apparatus;intracellular membrane-bounded organelle;intracellular organelle;macromolecular complex;membrane;microvillus;organelle;plasma membrane;protein complex;receptor complex;vesicle	ECM-receptor interaction;Hematopoietic cell lineage;Shigellosis	Xlink	ABRAHAM_ALPC_VS_MULTIPLE_MYELOMA_UP;ACEVEDO_LIVER_CANCER_WITH_H3K27ME3_DN;AMIT_EGF_RESPONSE_480_HELA;BARIS_THYROID_CANCER_DN;BASSO_B_LYMPHOCYTE_NETWORK;BASSO_CD40_SIGNALING_UP;BENPORATH_EED_TARGETS;BENPORATH_SUZ12_TARGETS;BERENJENO_TRANSFORMED_BY_RHOA_UP;BIOCARTA_LYMPHOCYTE_PATHWAY;BIOCARTA_MONOCYTE_PATHWAY;BIOCARTA_NEUTROPHIL_PATHWAY;BLALOCK_ALZHEIMERS_DISEASE_INCIPIENT_UP;BLALOCK_ALZHEIMERS_DIS…	3D-structure;Alternativesplicing;Bloodgroupantigen;Celladhesion;Cellmembrane;Cellprojection;Directproteinsequencing;Disulfidebond;Glycoprotein;Membrane;Phosphoprotein;Proteoglycan;Receptor;Referenceproteome;Secreted;Signal;Transmembrane;Transmembranehelix	CD44-ERK1-ERK2-RHAMM complex;CD44-LRP1 complex	21.89760017	21.13220024	21.5690403	21.23842621	21.25168419	22.50946808	21.89388847	22.08910942	21.69642448	22.99097633	20.07374573	22.94296265	19.73578262	19.44664574	18.1538868	22.81562614	20.29368591	21.73095894	22.71099854	21.56651115	22.27206612	19.78670502	17.81553841	22.65616608	23.17280579	22.99680519	23.2383728	23.31092644	23.76413536
+	5.594507136	1.502334012	P07333	CSF1R_HUMAN	CSF1R	Macrophage colony-stimulating factor 1 receptor	Color2 [A=255, R=169, G=169, B=169]	1	4		anatomical structure development;anatomical structure morphogenesis;axon guidance;biological regulation;cell differentiation;cell junction maintenance;cell junction organization;cell projection organization;cell proliferation;cell surface receptor linked signaling pathway;cell-cell junction maintenance;cell-cell junction organization;cellular component maintenance;cellular component maintenance a…	adenyl nucleotide binding;adenyl ribonucleotide binding;ATP binding;binding;catalytic activity;cytokine binding;enzyme binding;growth factor binding;identical protein binding;kinase activity;macrophage colony-stimulating factor receptor activity;molecular transducer activity;nucleotide binding;phosphatase binding;phosphotransferase activity, alcohol group as acceptor;protein binding;protein dimer…	cell part;cell surface;intracellular membrane-bounded organelle;intracellular organelle;intracellular organelle part;intracellular part;macromolecular complex;membrane;membrane-bounded organelle;nuclear part;nucleoplasm;organelle;organelle part;plasma membrane;protein complex;receptor complex	anatomical structure development;anatomical structure morphogenesis;biological regulation;cell differentiation;cell junction organization;cell proliferation;cellular component organization;cellular metabolic process;cellular process;developmental process;immune system process;locomotion;macromolecule metabolic process;macromolecule modification;metabolic process;peptidyl-amino acid modification;p…	cell part;cell surface;intracellular membrane-bounded organelle;intracellular organelle;macromolecular complex;membrane;nucleoplasm;organelle;plasma membrane;protein complex;receptor complex	Cytokine-cytokine receptor interaction;Endocytosis;Hematopoietic cell lineage;Osteoclast differentiation;Pathways in cancer	ig;Ig_3;PK_Tyr_Ser-Thr	BIOCARTA_CBL_PATHWAY;BIOCARTA_ETS_PATHWAY;BLANCO_MELO_MERS_COV_INFECTION_MCR5_CELLS_UP;CHEN_METABOLIC_SYNDROM_NETWORK;DELYS_THYROID_CANCER_UP;DIAZ_CHRONIC_MYELOGENOUS_LEUKEMIA_DN;FERRANDO_TAL1_NEIGHBORS;FEVR_CTNNB1_TARGETS_UP;HADDAD_T_LYMPHOCYTE_AND_NK_PROGENITOR_DN;HESS_TARGETS_OF_HOXA9_AND_MEIS1_DN;HOLLERN_EMT_BREAST_TUMOR_UP;ICHIBA_GRAFT_VERSUS_HOST_DISEASE_35D_UP;JIANG_AGING_HYPOTHALAMUS_UP;K…	3D-structure;Alternativesplicing;ATP-binding;Cellmembrane;Diseasevariant;Disulfidebond;Glycoprotein;Immunity;Immunoglobulindomain;Inflammatoryresponse;Innateimmunity;Kinase;Membrane;Neurodegeneration;Nucleotide-binding;Phosphoprotein;Proto-oncogene;Receptor;Referenceproteome;Repeat;Signal;Transferase;Transmembrane;Transmembranehelix;Tyrosine-proteinkinase;Ublconjugation		20.58704376	22.10956955	20.97441292	18.47525024	18.83538437	19.95849037	19.10630417	19.11700058	18.43690872	20.17860985	19.48119164	20.26105118	19.74215698	21.14904404	21.99864006	19.5470314	19.11977577	20.00339699	19.71837425	20.53608894	21.30789375	21.25408363	19.61938858	18.06372643	20.62091446	18.7512989	20.72573853	20.20482254	19.96613693
+	7.440497858	1.499175276	Q5SYB0	FRPD1_HUMAN	FRMPD1	FERM and PDZ domain-containing protein 1	Color2 [A=255, R=169, G=169, B=169]	1	4		biological regulation;establishment of localization;establishment of protein localization;establishment of protein localization in membrane;regulation of biological process;regulation of cellular process;regulation of G-protein coupled receptor protein signaling pathway;regulation of response to stimulus;regulation of signal transduction;regulation of signaling		cell part;cytoplasmic part;cytoskeleton;cytosol;intracellular non-membrane-bounded organelle;intracellular organelle;intracellular part;macromolecular complex;membrane;non-membrane-bounded organelle;organelle;plasma membrane	biological regulation;establishment of localization	cell part;cytoskeleton;cytosol;intracellular non-membrane-bounded organelle;intracellular organelle;macromolecular complex;membrane;organelle;plasma membrane		FERM_M;PDZ	ACEVEDO_METHYLATED_IN_LIVER_CANCER_DN;BENPORATH_ES_WITH_H3K27ME3;BENPORATH_SUZ12_TARGETS;DAVICIONI_MOLECULAR_ARMS_VS_ERMS_UP;SMID_BREAST_CANCER_RELAPSE_IN_PLEURA_DN;YAGI_AML_WITH_T_9_11_TRANSLOCATION;ZWANG_TRANSIENTLY_UP_BY_2ND_EGF_PULSE_ONLY	3D-structure;Alternativesplicing;Cellmembrane;Cytoplasm;Membrane;Referenceproteome		21.17464066	21.64759254	21.69100571	24.02409744	23.35295296	23.71521378	24.01206398	24.4192543	24.25827217	22.35931206	22.89878082	19.20605659	24.51434708	24.47373962	24.51500893	23.76553154	23.39686394	23.12449646	23.31821442	23.21253586	22.94746399	20.68504906	25.29960632	25.11112785	25.25489235	24.66197968	24.83707809	25.0923996	24.09923935
+	5.042416128	1.490685985	P13796	PLSL_HUMAN	LCP1	Plastin-2	Color2 [A=255, R=169, G=169, B=169]	1	4		actin crosslink formation;actin cytoskeleton organization;actin filament bundle assembly;actin filament network formation;actin filament organization;actin filament-based process;anatomical structure morphogenesis;biological regulation;cell activation;cell activation involved in immune response;cell migration;cell motility;cellular component assembly;cellular component assembly at cellular level;…	actin binding;actin filament binding;binding;calcium ion binding;cation binding;cytoskeletal protein binding;enzyme binding;GTPase binding;integrin binding;ion binding;metal ion binding;protein binding;protein complex binding;receptor binding	actin cytoskeleton;actin filament;actin filament bundle;adherens junction;anchoring junction;cell junction;cell part;cell projection;cell projection membrane;cell projection part;cell-substrate adherens junction;cell-substrate junction;cytoplasm;cytoplasmic part;cytoskeletal part;cytoskeleton;cytosol;extracellular membrane-bounded organelle;extracellular organelle;extracellular region part;extrac…	anatomical structure morphogenesis;biological regulation;cell activation;cell motility;cellular component assembly;cellular component disassembly;cellular component movement;cellular component organization;cellular process;cytoskeleton organization;developmental process;extracellular matrix organization;extracellular structure organization;immune system process;locomotion;organelle organization;r…	cell part;cell projection;cytoplasm;cytoskeleton;cytosol;extracellular organelle;extracellular space;filopodium;intracellular non-membrane-bounded organelle;intracellular organelle;macromolecular complex;membrane;organelle;plasma membrane;protein complex;vesicle		CH;EF-hand_7	ACEVEDO_LIVER_CANCER_UP;BLANCO_MELO_BETA_INTERFERON_TREATED_BRONCHIAL_EPITHELIAL_CELLS_UP;BLANCO_MELO_COVID19_SARS_COV_2_POS_PATIENT_LUNG_TISSUE_UP;BLANCO_MELO_RESPIRATORY_SYNCYTIAL_VIRUS_INFECTION_A594_CELLS_UP;BUYTAERT_PHOTODYNAMIC_THERAPY_STRESS_DN;CAIRO_LIVER_DEVELOPMENT_DN;CHEN_METABOLIC_SYNDROM_NETWORK;CHYLA_CBFA2T3_TARGETS_UP;DIRMEIER_LMP1_RESPONSE_EARLY;DOUGLAS_BMI1_TARGETS_DN;DUNNE_TARGE…	3D-structure;Acetylation;Actin-binding;Alternativesplicing;Calcium;Celljunction;Cellmembrane;Cellprojection;Chromosomalrearrangement;Cytoplasm;Cytoskeleton;Directproteinsequencing;Diseasevariant;Membrane;Metal-binding;Phosphoprotein;Referenceproteome;Repeat		20.31162834	21.07665443	22.33985329	22.01459885	21.62627983	21.42977905	20.74816132	19.00812721	20.33154297	19.27969742	18.02942848	19.06978035	20.52473068	21.47962952	21.06298637	20.90267181	20.11811447	19.66877556	24.29233932	24.31285286	24.34402466	24.23137093	23.13261604	22.38673973	22.66064262	22.30779266	22.5463028	22.58089447	22.14884949
+	6.901668915	1.48691985	Q9UHC6	CNTP2_HUMAN	CNTNAP2	Contactin-associated protein-like 2	Color2 [A=255, R=169, G=169, B=169]	1	4		adult behavior;anatomical structure development;anatomical structure morphogenesis;auditory behavior;behavior;behavioral interaction between organisms;biological adhesion;biological regulation;brain development;cell adhesion;cell part morphogenesis;cell projection morphogenesis;cell projection organization;cell proliferation;cell recognition;cellular component morphogenesis;cellular component org…	binding;enzyme binding;ion channel binding;protease binding;protein binding	axolemma;axon;axon part;cation channel complex;cell body;cell junction;cell part;cell projection;cell projection membrane;cell projection part;cell surface;cell-cell junction;cytoplasmic part;dendrite;early endosome;endosome;Golgi apparatus;intracellular membrane-bounded organelle;intracellular organelle;intracellular part;ion channel complex;juxtaparanode region of axon;leading edge membrane;mac…	anatomical structure development;anatomical structure morphogenesis;behavior;behavioral interaction between organisms;biological adhesion;biological regulation;cell adhesion;cell proliferation;cell recognition;cellular component morphogenesis;cellular component organization;cellular localization;cellular membrane organization;cellular process;developmental process;localization;membrane organizati…	cell body;cell part;cell projection;cell surface;endosome;Golgi apparatus;intracellular membrane-bounded organelle;intracellular organelle;macromolecular complex;membrane;neuron projection;neuronal cell body;organelle;protein complex	Cell adhesion molecules (CAMs)	F5_F8_type_C;Laminin_G_2	BENPORATH_ES_1;BILBAN_B_CLL_LPL_DN;BLALOCK_ALZHEIMERS_DISEASE_DN;BLANCO_MELO_COVID19_SARS_COV_2_INFECTION_A594_CELLS_DN;DOANE_RESPONSE_TO_ANDROGEN_UP;DODD_NASOPHARYNGEAL_CARCINOMA_DN;DOUGLAS_BMI1_TARGETS_UP;FARMER_BREAST_CANCER_APOCRINE_VS_BASAL;FOSTER_KDM1A_TARGETS_UP;HELLER_HDAC_TARGETS_SILENCED_BY_METHYLATION_UP;HELLER_SILENCED_BY_METHYLATION_UP;HUI_MAPK14_TARGETS_UP;HUTTMANN_B_CLL_POOR_SURVIV…	3D-structure;Alternativesplicing;Autism;Autismspectrumdisorder;Celladhesion;Celljunction;Cellprojection;Chromosomalrearrangement;Disulfidebond;EGF-likedomain;Epilepsy;Glycoprotein;Intellectualdisability;Membrane;Phosphoprotein;Referenceproteome;Repeat;Signal;Transmembrane;Transmembranehelix		20.931633	21.15310478	21.44095612	21.98003769	19.70948219	21.9279213	19.8714447	19.12083626	19.51739883	19.93230057	19.43136787	19.4151535	20.98588753	20.02979851	19.39340973	20.00866318	18.66546631	18.8572731	18.01665497	20.55622101	18.7778492	19.90429115	21.94211578	22.00095177	22.24121666	21.42360115	22.10601997	21.89509773	21.52173424
+	2.435888531	1.461528657	P01591	IGJ_HUMAN	JCHAIN	Immunoglobulin J chain	Color2 [A=255, R=169, G=169, B=169]	1	4		adaptive immune response;anatomical structure homeostasis;antibacterial humoral response;antimicrobial humoral response;biological regulation;cellular component assembly;cellular component organization;cellular component organization or biogenesis;defense response;defense response to bacterium;glomerular filtration;homeostatic process;humoral immune response;immune response;immune system process;…	antigen binding;binding;binding, bridging;identical protein binding;IgA binding;immunoglobulin binding;immunoglobulin receptor binding;protein binding;protein binding, bridging;protein complex binding;protein dimerization activity;protein homodimerization activity;receptor binding	blood microparticle;dimeric IgA immunoglobulin complex;extracellular membrane-bounded organelle;extracellular organelle;extracellular region;extracellular region part;extracellular space;extracellular vesicular exosome;IgA immunoglobulin complex;IgA immunoglobulin complex, circulating;IgM immunoglobulin complex;IgM immunoglobulin complex, circulating;immunoglobulin complex;immunoglobulin complex,…	biological regulation;cellular component assembly;cellular component organization;homeostatic process;immune system process;macromolecular complex assembly;multicellular organismal process;multi-organism process;response to biotic stimulus;response to stimulus;response to stress	extracellular organelle;extracellular region;extracellular space;immunoglobulin complex;macromolecular complex;organelle;protein complex;vesicle		Ig_J_chain	ACEVEDO_LIVER_CANCER_UP;BASSO_CD40_SIGNALING_DN;BOSCO_ALLERGEN_INDUCED_TH2_ASSOCIATED_MODULE;BOYLAN_MULTIPLE_MYELOMA_PCA1_UP;CHIARETTI_ACUTE_LYMPHOBLASTIC_LEUKEMIA_ZAP70;CROONQUIST_NRAS_SIGNALING_UP;CROONQUIST_NRAS_VS_STROMAL_STIMULATION_UP;CROONQUIST_STROMAL_STIMULATION_DN;DEMAGALHAES_AGING_UP;DEURIG_T_CELL_PROLYMPHOCYTIC_LEUKEMIA_UP;FARMER_BREAST_CANCER_CLUSTER_1;FLECHNER_BIOPSY_KIDNEY_TRANSPLA…	3D-structure;Directproteinsequencing;Disulfidebond;Glycoprotein;Pyrrolidonecarboxylicacid;Referenceproteome;Secreted;Signal		20.95239639	22.24310684	21.77896118	20.28657341	20.04745483	20.42641449	19.2681694	19.94163704	20.16212845	18.60942459	18.6399498	19.77414513	22.77851868	22.36128807	20.80694771	20.57996559	19.33361816	19.01185036	21.53710938	21.18774033	21.49872971	23.19548225	19.37333679	22.36597824	22.55496216	20.80750656	21.57830238	21.27162933	20.42639351
+	2.957045741	1.459408919	A0A0J9YX35	HV64D_HUMAN	IGHV3-64D	Immunoglobulin heavy variable 3-64D	Color2 [A=255, R=169, G=169, B=169]	1	4		adaptive immune response;adaptive immune response based on somatic recombination of immune receptors built from immunoglobulin superfamily domains;B cell mediated immunity;immune effector process;immune response;immune system process;immunoglobulin mediated immune response;leukocyte mediated immunity;lymphocyte mediated immunity;response to stimulus	antigen binding;binding	cell part;extracellular region;immunoglobulin complex;macromolecular complex;membrane;plasma membrane;protein complex	immune system process;response to stimulus	cell part;extracellular region;immunoglobulin complex;macromolecular complex;membrane;plasma membrane;protein complex		V-set		Adaptiveimmunity;Cellmembrane;Disulfidebond;Immunity;Immunoglobulin;Immunoglobulindomain;Membrane;Referenceproteome;Secreted;Signal		22.31977272	19.76394081	19.94075394	23.94667435	24.08896828	24.57888222	23.78166771	24.35754395	24.04701042	18.22120857	22.15686798	21.96567535	21.44031334	20.58190346	22.66109657	23.79616165	23.72801018	23.58566093	24.0033741	23.94965935	23.92201614	23.85746384	27.39706993	26.99276161	26.90977478	24.35477638	24.50594902	24.73462486	24.25678253
+	8.127127577	1.437614827	P05452	TETN_HUMAN	CLEC3B	Tetranectin	Color2 [A=255, R=169, G=169, B=169]	1	4		anatomical structure development;biological regulation;biomineral tissue development;bone mineralization;cellular process;cellular response to chemical stimulus;cellular response to endogenous stimulus;cellular response to growth factor stimulus;cellular response to organic substance;cellular response to stimulus;cellular response to transforming growth factor beta stimulus;developmental process;…	binding;calcium ion binding;carbohydrate binding;cation binding;glycosaminoglycan binding;heparin binding;ion binding;metal ion binding;pattern binding;polysaccharide binding	cell part;cytoplasm;cytoplasmic membrane-bounded vesicle lumen;cytoplasmic part;cytoplasmic vesicle part;extracellular membrane-bounded organelle;extracellular organelle;extracellular region;extracellular region part;extracellular space;extracellular vesicular exosome;granular component;intracellular organelle part;intracellular part;membrane-bounded organelle;membrane-bounded vesicle;membrane-en…	anatomical structure development;biological regulation;cellular process;developmental process;multicellular organismal process;response to chemical stimulus;response to endogenous stimulus;response to stimulus	cell part;cytoplasm;extracellular organelle;extracellular region;extracellular space;organelle;vesicle		Lectin_C	ACEVEDO_LIVER_CANCER_UP;AFFAR_YY1_TARGETS_DN;BAELDE_DIABETIC_NEPHROPATHY_UP;BOQUEST_STEM_CELL_CULTURED_VS_FRESH_UP;CHIARADONNA_NEOPLASTIC_TRANSFORMATION_CDC25_DN;CHICAS_RB1_TARGETS_CONFLUENT;CROMER_TUMORIGENESIS_DN;DARWICHE_PAPILLOMA_RISK_HIGH_DN;DARWICHE_PAPILLOMA_RISK_LOW_DN;DARWICHE_SKIN_TUMOR_PROMOTER_DN;DARWICHE_SQUAMOUS_CELL_CARCINOMA_DN;DASU_IL6_SIGNALING_SCAR_UP;HOWLIN_CITED1_TARGETS_1_UP…	3D-structure;Directproteinsequencing;Diseasevariant;Disulfidebond;Glycoprotein;Lectin;Referenceproteome;Secreted;Signal		24.60431671	24.5061245	24.91770172	24.70047188	24.12673569	24.70592308	23.53923035	23.83207703	23.67306709	22.42495537	22.45357704	21.89009666	23.45009041	24.0411377	24.01444054	23.91513634	23.97305679	23.5933857	23.79365349	23.84902	23.65637207	24.31200027	24.76822472	24.45435905	24.60190392	24.36347961	24.60081673	24.16396904	25.4615612
+	13.15772024	1.432673386	A0A0C4DH36	HV338_HUMAN	IGHV3-38	Probable non-functional immunoglobulin heavy variable 3-38	Color2 [A=255, R=169, G=169, B=169]	1	4		adaptive immune response;adaptive immune response based on somatic recombination of immune receptors built from immunoglobulin superfamily domains;B cell mediated immunity;immune effector process;immune response;immune system process;immunoglobulin mediated immune response;leukocyte mediated immunity;lymphocyte mediated immunity;response to stimulus	antigen binding;binding	cell part;extracellular region;immunoglobulin complex;macromolecular complex;membrane;plasma membrane;protein complex	immune system process;response to stimulus	cell part;extracellular region;immunoglobulin complex;macromolecular complex;membrane;plasma membrane;protein complex		V-set		Adaptiveimmunity;Cellmembrane;Disulfidebond;Immunity;Immunoglobulin;Immunoglobulindomain;Membrane;Referenceproteome;Secreted;Signal		23.1659317	21.656147	21.6192646	22.52705002	22.54993248	22.96200371	22.3147316	22.65635872	22.45778465	21.43548203	21.75407028	21.76835251	22.07136154	22.14558983	22.1120472	22.56899643	22.27114487	22.41694069	22.90014076	22.86104012	22.62065697	24.60863686	25.68132591	25.52626419	25.88796425	22.75725174	23.06101418	22.85363388	24.82448387
+	3.877868067	1.42734598	A0A0C4DH38	HV551_HUMAN	IGHV5-51	Immunoglobulin heavy variable 5-51	Color2 [A=255, R=169, G=169, B=169]	1	4		adaptive immune response;adaptive immune response based on somatic recombination of immune receptors built from immunoglobulin superfamily domains;B cell mediated immunity;immune effector process;immune response;immune system process;immunoglobulin mediated immune response;leukocyte mediated immunity;lymphocyte mediated immunity;response to stimulus	antigen binding;binding	cell part;extracellular region;immunoglobulin complex;macromolecular complex;membrane;plasma membrane;protein complex	immune system process;response to stimulus	cell part;extracellular region;immunoglobulin complex;macromolecular complex;membrane;plasma membrane;protein complex		V-set	KESHELAVA_MULTIPLE_DRUG_RESISTANCE;LIU_OVARIAN_CANCER_TUMORS_AND_XENOGRAFTS_XDGS_DN;PUJANA_BRCA1_PCC_NETWORK	Adaptiveimmunity;Cellmembrane;Disulfidebond;Immunity;Immunoglobulin;Immunoglobulindomain;Membrane;Referenceproteome;Secreted;Signal		20.73014259	21.53853035	21.20408821	27.01305771	26.6182785	27.06171608	26.67287445	26.74459267	26.63146782	25.5937233	25.53813744	24.79649353	27.03404808	27.14651871	27.10975456	26.69911766	26.55998421	26.25367737	27.11883163	27.01878738	26.58076668	26.82116318	27.86390114	27.77920914	27.79478264	27.52254486	27.7537384	27.49181747	27.09744072
+	3.732909026	1.423686921	P02671	FIBA_HUMAN	FGA	Fibrinogen alpha chain	Color2 [A=255, R=169, G=169, B=169]	1	4		adaptive immune response;antibacterial humoral response;antimicrobial humoral response;biological adhesion;biological regulation;blood coagulation, common pathway;blood coagulation, fibrin clot formation;cell adhesion;cell-cell adhesion;cell-matrix adhesion;cell-substrate adhesion;cellular component assembly;cellular component assembly at cellular level;cellular component organization;cellular co…	binding;cation binding;extracellular matrix structural constituent;ion binding;metal ion binding;protein binding;receptor binding;structural molecule activity	blood microparticle;cell part;cell surface;cytoplasmic membrane-bounded vesicle;cytoplasmic membrane-bounded vesicle lumen;cytoplasmic part;cytoplasmic vesicle;cytoplasmic vesicle part;endoplasmic reticulum;endoplasmic reticulum lumen;endoplasmic reticulum part;external side of plasma membrane;extracellular membrane-bounded organelle;extracellular organelle;extracellular region;extracellular regi…	biological adhesion;biological regulation;cell adhesion;cellular component assembly;cellular component organization;cellular macromolecular complex assembly;cellular process;immune system process;macromolecular complex assembly;macromolecule metabolic process;metabolic process;multi-organism process;primary metabolic process;protein complex assembly;protein maturation;protein metabolic process;pr…	cell part;cell surface;cytoplasmic membrane-bounded vesicle;endoplasmic reticulum;extracellular organelle;extracellular region;extracellular space;intracellular membrane-bounded organelle;intracellular organelle;macromolecular complex;membrane;organelle;plasma membrane;protein complex;vesicle	Complement and coagulation cascades	Fib_alpha;Fibrinogen_aC;Fibrinogen_C	ACEVEDO_LIVER_CANCER_DN;ALFANO_MYC_TARGETS;BIOCARTA_AMI_PATHWAY;BIOCARTA_EXTRINSIC_PATHWAY;BIOCARTA_FIBRINOLYSIS_PATHWAY;BIOCARTA_INTRINSIC_PATHWAY;BLANCO_MELO_COVID19_SARS_COV_2_LOW_MOI_INFECTION_A594_ACE2_EXPRESSING_CELLS_UP;BOYAULT_LIVER_CANCER_SUBCLASS_G123_DN;CAIRO_LIVER_DEVELOPMENT_DN;CAVARD_LIVER_CANCER_MALIGNANT_VS_BENIGN;DAUER_STAT3_TARGETS_UP;HEBERT_MATRISOME_TNBC_LIVER_METASTASIS;HSIAO…	3D-structure;Adaptiveimmunity;Alternativesplicing;Amyloid;Amyloidosis;Bloodcoagulation;Calcium;Coiledcoil;Directproteinsequencing;Diseasevariant;Disulfidebond;Glycoprotein;Hemostasis;Hydroxylation;Immunity;Innateimmunity;Isopeptidebond;Metal-binding;Phosphoprotein;Referenceproteome;Secreted;Signal	Fibrinogen complex	21.5488987	20.93663216	23.69454384	25.88176346	25.20386505	25.62995148	24.74814796	24.96529579	24.51712036	23.78875351	23.75884819	23.68120003	23.93422699	24.1678772	24.24258423	23.93954468	23.77282715	23.57259369	26.38240814	26.22826004	26.40331459	26.37750435	25.05065536	25.26672745	25.30145645	23.59863091	24.02362442	23.60562325	25.29212189
+	8.618928817	1.42115932	A0A0A0MT89	KJ01_HUMAN	IGKJ1	Immunoglobulin kappa joining 1	Color2 [A=255, R=169, G=169, B=169]	1	4		adaptive immune response;immune response;immune system process;response to stimulus		cell part;extracellular region;immunoglobulin complex;macromolecular complex;membrane;plasma membrane;protein complex	immune system process;response to stimulus	cell part;extracellular region;immunoglobulin complex;macromolecular complex;membrane;plasma membrane;protein complex			LIU_OVARIAN_CANCER_TUMORS_AND_XENOGRAFTS_XDGS_DN	Adaptiveimmunity;Cellmembrane;Immunity;Immunoglobulin;Membrane;Referenceproteome;Secreted		20.80183411	21.56313324	20.65592957	23.70520592	23.02716446	23.39316177	23.24361801	23.27734756	22.9448719	21.94605255	20.77067757	21.80053139	22.50070572	23.08302689	22.80629349	22.97822762	22.42731285	22.51758957	23.25545692	22.92551994	23.19077873	24.54383278	24.99780464	24.88825226	25.08197784	23.78921127	24.11715698	23.88875008	23.05406189
+	2.278931648	1.413813985	P01705	LV223_HUMAN	IGLV2-23	Immunoglobulin lambda variable 2-23	Color2 [A=255, R=169, G=169, B=169]	1	4		adaptive immune response;immune response;immune system process;response to stimulus	antigen binding;binding	cell part;extracellular region;extracellular region part;extracellular space;immunoglobulin complex;macromolecular complex;membrane;plasma membrane;protein complex	immune system process;response to stimulus	cell part;extracellular region;extracellular space;immunoglobulin complex;macromolecular complex;membrane;plasma membrane;protein complex		V-set	LIU_OVARIAN_CANCER_TUMORS_AND_XENOGRAFTS_XDGS_DN;REACTOME_ADAPTIVE_IMMUNE_SYSTEM;REACTOME_ANTI_INFLAMMATORY_RESPONSE_FAVOURING_LEISHMANIA_PARASITE_INFECTION;REACTOME_ANTIGEN_ACTIVATES_B_CELL_RECEPTOR_BCR_LEADING_TO_GENERATION_OF_SECOND_MESSENGERS;REACTOME_BINDING_AND_UPTAKE_OF_LIGANDS_BY_SCAVENGER_RECEPTORS;REACTOME_CD22_MEDIATED_BCR_REGULATION;REACTOME_CELL_SURFACE_INTERACTIONS_AT_THE_VASCULAR_W…	Adaptiveimmunity;Cellmembrane;Directproteinsequencing;Disulfidebond;Immunity;Immunoglobulin;Immunoglobulindomain;Membrane;Pyrrolidonecarboxylicacid;Referenceproteome;Secreted;Signal		22.27291107	22.0801239	21.80251503	21.6205101	21.37372589	21.41871071	19.58888817	19.02825165	19.4942627	19.54172134	20.04588509	19.93222618	20.34807587	19.86620331	20.61681938	19.58473015	19.83143997	18.73138237	21.52156639	19.67223358	23.63388252	26.23871803	19.58243179	17.97549629	18.28214073	23.8487339	24.3299942	23.95126152	22.9629097
+	4.471890094	1.411091562	P23515	OMGP_HUMAN	OMG	Oligodendrocyte-myelin glycoprotein	Color2 [A=255, R=169, G=169, B=169]	1	4		anatomical structure morphogenesis;biological adhesion;cell adhesion;cell part morphogenesis;cell projection morphogenesis;cell projection organization;cellular component morphogenesis;cellular component organization;cellular component organization at cellular level;cellular component organization or biogenesis;cellular component organization or biogenesis at cellular level;cellular developmental…		cell part;membrane;plasma membrane	anatomical structure morphogenesis;biological adhesion;cell adhesion;cellular component morphogenesis;cellular component organization;cellular process;developmental process;response to stimulus;response to stress	cell part;membrane;plasma membrane		LRR_1;LRR_8;LRRNT	BLALOCK_ALZHEIMERS_DISEASE_DN;BROWNE_HCMV_INFECTION_1HR_DN;DODD_NASOPHARYNGEAL_CARCINOMA_UP;GOBERT_OLIGODENDROCYTE_DIFFERENTIATION_DN;KIM_ALL_DISORDERS_CALB1_CORR_UP;KIM_ALL_DISORDERS_OLIGODENDROCYTE_NUMBER_CORR_UP;KIM_BIPOLAR_DISORDER_OLIGODENDROCYTE_DENSITY_CORR_UP;LEIN_OLIGODENDROCYTE_MARKERS;PID_P75_NTR_PATHWAY;REACTOME_DEATH_RECEPTOR_SIGNALING;REACTOME_P75_NTR_RECEPTOR_MEDIATED_SIGNALLING;RE…	Celladhesion;Cellmembrane;Directproteinsequencing;Glycoprotein;GPI-anchor;Leucine-richrepeat;Lipoprotein;Membrane;Referenceproteome;Repeat;Signal		19.85375977	21.46090317	21.68748856	18.58568382	18.7516861	20.51415062	19.70428467	20.14909363	20.37951469	17.90386772	19.11497688	19.3351841	21.46148682	20.83497238	20.31260109	19.90555	18.53559685	17.63727188	19.84200096	20.744524	20.6072731	20.14287567	19.0519104	20.92650032	19.95334435	20.82696342	21.23350716	21.31603241	21.53356934
+	8.044169761	1.41058196	P49747	COMP_HUMAN	COMP	Cartilage oligomeric matrix protein	Color2 [A=255, R=169, G=169, B=169]	1	4		aging;anatomical structure development;anatomical structure morphogenesis;apoptosis;appendage development;artery morphogenesis;biological adhesion;biological regulation;biomineral tissue development;blood vessel morphogenesis;BMP signaling pathway;bone mineralization;cartilage development;cartilage development involved in endochondral bone morphogenesis;cell adhesion;cell aging;cell death;cell de…	binding;calcium ion binding;carbohydrate binding;cation binding;collagen binding;enzyme binding;extracellular matrix structural constituent;glycoprotein binding;glycosaminoglycan binding;heparan sulfate proteoglycan binding;heparin binding;integrin binding;ion binding;metal ion binding;pattern binding;polysaccharide binding;protease binding;protein binding;protein complex binding;proteoglycan bin…	extracellular matrix;extracellular membrane-bounded organelle;extracellular organelle;extracellular region;extracellular region part;extracellular space;extracellular vesicular exosome;macromolecular complex;membrane-bounded organelle;membrane-bounded vesicle;organelle;vesicle	aging;anatomical structure development;anatomical structure morphogenesis;biological adhesion;biological regulation;cell adhesion;cell death;cell development;cell proliferation;cellular component assembly;cellular component organization;cellular process;circulatory system process;death;developmental process;establishment of localization;extracellular matrix organization;extracellular structure or…	extracellular matrix;extracellular organelle;extracellular region;extracellular space;macromolecular complex;organelle;vesicle	ECM-receptor interaction;Focal adhesion;Malaria;Phagosome;TGF-beta signaling pathway	COMP;EGF_CA;TSP_3;TSP_C	ANASTASSIOU_MULTICANCER_INVASIVENESS_SIGNATURE;ASTON_MAJOR_DEPRESSIVE_DISORDER_UP;BENPORATH_EED_TARGETS;BENPORATH_ES_WITH_H3K27ME3;BENPORATH_PRC2_TARGETS;BENPORATH_SUZ12_TARGETS;BOQUEST_STEM_CELL_CULTURED_VS_FRESH_UP;CARRILLOREIXACH_HEPATOBLASTOMA_VS_NORMAL_UP;CUI_TCF21_TARGETS_2_UP;DELYS_THYROID_CANCER_UP;GRAESSMANN_APOPTOSIS_BY_DOXORUBICIN_UP;KAAB_HEART_ATRIUM_VS_VENTRICLE_UP;KEGG_ECM_RECEPTOR_…	3D-structure;Alternativesplicing;Apoptosis;Calcium;Celladhesion;Directproteinsequencing;Diseasevariant;Disulfidebond;Dwarfism;EGF-likedomain;Extracellularmatrix;Glycoprotein;Heparin-binding;Referenceproteome;Repeat;Secreted;Signal		21.58314323	20.14874077	20.84778786	20.70466995	19.5134697	20.32754135	19.38356018	19.62775993	20.02893448	18.74619675	19.30765152	19.43343163	19.91178513	21.58548737	19.46383095	20.95000076	17.91377068	19.11873627	20.28108025	19.78454399	19.28016663	22.13231087	22.23869705	22.32395554	22.39221382	20.67403221	21.26534653	20.68041611	20.23432541
+	5.979489962	1.407017564	A0A0C4DH67	KV108_HUMAN	IGKV1-8	Immunoglobulin kappa variable 1-8	Color2 [A=255, R=169, G=169, B=169]	1	4		adaptive immune response;immune response;immune system process;response to stimulus		cell part;extracellular region part;extracellular space;immunoglobulin complex;macromolecular complex;membrane;plasma membrane;protein complex	immune system process;response to stimulus	cell part;extracellular space;immunoglobulin complex;macromolecular complex;membrane;plasma membrane;protein complex		V-set		Adaptiveimmunity;Cellmembrane;Disulfidebond;Immunity;Immunoglobulin;Immunoglobulindomain;Membrane;Referenceproteome;Secreted;Signal		20.92047882	20.42490768	22.90298462	20.47415352	19.49740982	20.47061348	19.06673813	20.00349045	19.22213173	18.24959946	19.66968346	19.39318466	21.40153313	20.33104134	20.79794502	19.27638817	19.4264679	20.04140282	19.60886765	20.40657043	21.09488487	22.78178787	23.49456787	23.30386543	23.33060265	22.33600616	22.43850136	22.08162689	21.70487213
+	7.309639791	1.406963462	A0A087WSY6	KVD15_HUMAN	IGKV3D-15	Immunoglobulin kappa variable 3D-15	Color2 [A=255, R=169, G=169, B=169]	1	4		adaptive immune response;immune response;immune system process;response to stimulus		cell part;extracellular region part;extracellular space;immunoglobulin complex;macromolecular complex;membrane;plasma membrane;protein complex	immune system process;response to stimulus	cell part;extracellular space;immunoglobulin complex;macromolecular complex;membrane;plasma membrane;protein complex		V-set	LIU_OVARIAN_CANCER_TUMORS_AND_XENOGRAFTS_XDGS_DN	Adaptiveimmunity;Cellmembrane;Disulfidebond;Immunity;Immunoglobulin;Immunoglobulindomain;Membrane;Referenceproteome;Secreted;Signal		20.25999451	21.1550808	21.01000023	23.96645355	23.37362289	24.15477562	23.71898079	23.51556969	23.43353081	23.19486237	23.37266731	23.46828079	24.14955902	22.02371788	24.26764488	23.75216675	23.18248558	23.24900055	23.51753998	23.32443619	23.51675987	24.48773384	25.70283127	25.37008476	25.3767128	24.65026474	24.84164429	24.34223557	25.53336525
+	2.655295244	1.378550938	P02679	FIBG_HUMAN	FGG	Fibrinogen gamma chain	Color2 [A=255, R=169, G=169, B=169]	1	4		biological adhesion;biological regulation;blood coagulation, fibrin clot formation;cell adhesion;cell-cell adhesion;cell-matrix adhesion;cell-substrate adhesion;cellular component assembly;cellular component assembly at cellular level;cellular component organization;cellular component organization at cellular level;cellular component organization or biogenesis;cellular component organization or b…	binding;cation binding;cell adhesion molecule binding;extracellular matrix structural constituent;identical protein binding;ion binding;metal ion binding;protein binding;receptor binding;structural molecule activity	blood microparticle;cell part;cell surface;cytoplasmic membrane-bounded vesicle;cytoplasmic membrane-bounded vesicle lumen;cytoplasmic part;cytoplasmic vesicle;cytoplasmic vesicle part;endoplasmic reticulum lumen;endoplasmic reticulum part;external side of plasma membrane;extracellular membrane-bounded organelle;extracellular organelle;extracellular region;extracellular region part;extracellular …	biological adhesion;biological regulation;cell adhesion;cellular component assembly;cellular component organization;cellular macromolecular complex assembly;cellular process;establishment of localization;macromolecular complex assembly;macromolecule metabolic process;metabolic process;primary metabolic process;protein complex assembly;protein maturation;protein metabolic process;protein polymeriz…	cell part;cell surface;cytoplasmic membrane-bounded vesicle;extracellular organelle;extracellular region;extracellular space;intracellular membrane-bounded organelle;intracellular organelle;macromolecular complex;membrane;organelle;plasma membrane;protein complex;vesicle	Complement and coagulation cascades;Staphylococcus aureus infection	Fib_alpha;Fibrinogen_C	ABBUD_LIF_SIGNALING_1_UP;ALONSO_METASTASIS_EMT_UP;ALONSO_METASTASIS_UP;BIOCARTA_AMI_PATHWAY;BIOCARTA_EXTRINSIC_PATHWAY;BIOCARTA_FIBRINOLYSIS_PATHWAY;BIOCARTA_INTRINSIC_PATHWAY;BLANCO_MELO_COVID19_SARS_COV_2_INFECTION_A594_ACE2_EXPRESSING_CELLS_RUXOLITINIB_DN;BLANCO_MELO_COVID19_SARS_COV_2_LOW_MOI_INFECTION_A594_ACE2_EXPRESSING_CELLS_UP;BRUECKNER_TARGETS_OF_MIRLET7A3_UP;CAIRO_LIVER_DEVELOPMENT_DN;…	3D-structure;Alternativesplicing;Bloodcoagulation;Calcium;Coiledcoil;Directproteinsequencing;Diseasevariant;Disulfidebond;Glycoprotein;Hemostasis;Isopeptidebond;Metal-binding;Phosphoprotein;Referenceproteome;Secreted;Signal;Sulfation	Fibrinogen complex	20.90892792	21.12449074	21.64952087	25.39593887	24.89216423	25.34077263	24.65750694	24.81277847	24.49432945	22.81733704	22.55722809	22.55361748	23.52247047	23.53913498	23.88438606	21.76872063	22.01362419	21.2344265	25.96136665	25.91300964	26.06243515	25.13423729	25.22811699	25.07550812	25.10862923	23.18787766	23.36389923	23.00752068	24.16662979
+	2.027045008	1.372190831	Q17R60	IMPG1_HUMAN	IMPG1	Interphotoreceptor matrix proteoglycan 1	Color2 [A=255, R=169, G=169, B=169]	1	4		cellular component organization;cellular component organization at cellular level;cellular component organization or biogenesis;cellular component organization or biogenesis at cellular level;cellular process;extracellular matrix organization;extracellular structure organization;multicellular organismal process;neurological system process;sensory perception;sensory perception of light stimulus;sy…	binding;carbohydrate binding;chondroitin sulfate binding;extracellular matrix structural constituent;glycosaminoglycan binding;heparin binding;hyaluronic acid binding;pattern binding;polysaccharide binding;structural molecule activity	cell part;cell projection;cilium;extracellular matrix;extracellular region;extracellular region part;interphotoreceptor matrix;nonmotile primary cilium;photoreceptor inner segment;photoreceptor outer segment;primary cilium;proteinaceous extracellular matrix	cellular component organization;cellular process;extracellular matrix organization;extracellular structure organization;multicellular organismal process;neurological system process	cell part;cell projection;cilium;extracellular matrix;extracellular region;photoreceptor inner segment;proteinaceous extracellular matrix		SEA	NABA_CORE_MATRISOME;NABA_MATRISOME;NABA_PROTEOGLYCANS;YAGI_AML_WITH_11Q23_REARRANGED;YAGI_AML_WITH_T_9_11_TRANSLOCATION	Alternativesplicing;Cellprojection;Directproteinsequencing;Diseasevariant;Extracellularmatrix;Glycoprotein;Heparin-binding;Hyaluronicacid;Receptor;Referenceproteome;Repeat;Retinitispigmentosa;Secreted;Sialicacid;Signal		20.86947441	21.28557777	23.09311485	21.24261856	20.98666	20.76792908	22.18473434	22.12130165	21.73284721	18.78849983	19.53650475	20.3121624	21.80771446	20.76402473	20.06460571	23.50935936	23.10256386	23.25922775	22.46762466	22.12413597	22.45580101	21.65209579	22.18343925	18.91247749	21.50565529	23.16531944	23.64059448	23.39380455	25.65992355
+	4.455067726	1.355970254	P04070	PROC_HUMAN	PROC	Vitamin K-dependent protein C	Color2 [A=255, R=169, G=169, B=169]	1	4		biological regulation;blood coagulation;coagulation;hemostasis;macromolecule metabolic process;metabolic process;multicellular organismal process;negative regulation of apoptosis;negative regulation of biological process;negative regulation of blood coagulation;negative regulation of cell death;negative regulation of cellular process;negative regulation of coagulation;negative regulation of defen…	binding;calcium ion binding;catalytic activity;cation binding;endopeptidase activity;hydrolase activity;ion binding;metal ion binding;peptidase activity;peptidase activity, acting on L-amino acid peptides;serine hydrolase activity;serine-type endopeptidase activity;serine-type peptidase activity	cell part;cytoplasmic part;endoplasmic reticulum;endoplasmic reticulum lumen;endoplasmic reticulum part;extracellular region;extracellular region part;extracellular space;Golgi apparatus;Golgi apparatus part;Golgi lumen;intracellular membrane-bounded organelle;intracellular organelle;intracellular organelle lumen;intracellular organelle part;intracellular part;membrane-bounded organelle;membrane-…	biological regulation;coagulation;macromolecule metabolic process;metabolic process;multicellular organismal process;primary metabolic process;protein metabolic process;proteolysis;regulation of body fluid levels	cell part;endoplasmic reticulum;extracellular region;extracellular space;Golgi apparatus;intracellular membrane-bounded organelle;intracellular organelle;organelle	Complement and coagulation cascades	EGF;FXa_inhibition;Gla;Trypsin	ACEVEDO_LIVER_TUMOR_VS_NORMAL_ADJACENT_TISSUE_DN;BIOCARTA_AMI_PATHWAY;BIOCARTA_EXTRINSIC_PATHWAY;BIOCARTA_INTRINSIC_PATHWAY;BYSTRYKH_HEMATOPOIESIS_STEM_CELL_QTL_TRANS;CAIRO_LIVER_DEVELOPMENT_DN;FEVR_CTNNB1_TARGETS_UP;GRAESSMANN_APOPTOSIS_BY_SERUM_DEPRIVATION_DN;HSIAO_LIVER_SPECIFIC_GENES;KAYO_AGING_MUSCLE_UP;KEGG_COMPLEMENT_AND_COAGULATION_CASCADES;PEREZ_TP63_TARGETS;PID_INTEGRIN2_PATHWAY;REACTOM…	3D-structure;Alternativesplicing;Bloodcoagulation;Calcium;Cleavageonpairofbasicresidues;Directproteinsequencing;Diseasevariant;Disulfidebond;EGF-likedomain;Endoplasmicreticulum;Gamma-carboxyglutamicacid;Glycoprotein;Golgiapparatus;Hemostasis;Hydrolase;Hydroxylation;Phosphoprotein;Protease;Referenceproteome;Repeat;Secreted;Serineprotease;Signal;Thrombophilia;Zymogen		20.69217873	20.01743126	20.63174438	22.31479645	18.74388313	22.35194588	19.62175179	19.14318085	18.48646355	18.90977287	19.35248566	19.61391068	19.59949112	20.28590012	20.98656654	20.04053879	20.63350677	18.71183205	21.54127121	20.10640335	20.38000488	23.60778999	22.26748657	21.9953537	21.7390728	20.77350998	21.28874397	21.59561539	20.43365479
+	3.867555853	1.345903934	P02766	TTHY_HUMAN	TTR	Transthyretin	Color2 [A=255, R=169, G=169, B=169]	1	4		cellular aromatic compound metabolic process;cellular metabolic process;cellular nitrogen compound metabolic process;cellular process;heterocycle metabolic process;metabolic process;nitrogen compound metabolic process;nucleobase metabolic process;nucleobase-containing compound metabolic process;nucleobase-containing small molecule metabolic process;primary metabolic process;purine base metabolic …	binding;hormone activity;hormone binding;identical protein binding;protein binding;receptor binding;thyroid hormone binding	azurophil granule lumen;cell part;cytoplasmic membrane-bounded vesicle lumen;cytoplasmic part;cytoplasmic vesicle part;extracellular membrane-bounded organelle;extracellular organelle;extracellular region;extracellular region part;extracellular space;extracellular vesicular exosome;intracellular organelle lumen;intracellular organelle part;intracellular part;membrane-bounded organelle;membrane-bo…	cellular aromatic compound metabolic process;cellular metabolic process;cellular nitrogen compound metabolic process;cellular process;heterocycle metabolic process;metabolic process;nitrogen compound metabolic process;nucleobase-containing compound metabolic process;nucleobase-containing small molecule metabolic process;primary metabolic process;small molecule metabolic process	cell part;extracellular organelle;extracellular region;extracellular space;organelle;vesicle		Transthyretin	ACEVEDO_LIVER_CANCER_DN;ASTON_MAJOR_DEPRESSIVE_DISORDER_UP;BOCHKIS_FOXA2_TARGETS;BYSTRYKH_HEMATOPOIESIS_STEM_CELL_QTL_TRANS;CADWELL_ATG16L1_TARGETS_DN;CARRILLOREIXACH_HEPATOBLASTOMA_VS_NORMAL_DN;CERVERA_SDHB_TARGETS_2;HOSHIDA_LIVER_CANCER_SURVIVAL_DN;HSIAO_LIVER_SPECIFIC_GENES;IVANOVA_HEMATOPOIESIS_LATE_PROGENITOR;KONDO_HYPOXIA;LEIN_CHOROID_PLEXUS_MARKERS;MARTORIATI_MDM4_TARGETS_FETAL_LIVER_DN;PI…	3D-structure;Amyloid;Amyloidosis;Cytoplasm;Directproteinsequencing;Diseasevariant;Gamma-carboxyglutamicacid;Glycoprotein;Hormone;Neuropathy;Phosphoprotein;Referenceproteome;Secreted;Signal;Sulfation;Thyroidhormone;Transport	TTR-RBP complex	30.06749535	29.92660141	30.43379402	30.33366394	30.41137886	31.02042961	28.91893578	29.12547874	29.08224297	28.00482559	28.4885006	28.22690964	29.54268265	29.76412392	29.77700233	30.84835052	30.59222412	30.44170952	29.72626305	29.60962677	29.56961823	28.40895462	31.98033524	31.49612236	31.6571312	31.74344063	31.97109413	31.89139366	32.40893555
+	3.697013691	1.343386892	cRAP-O77727	cRAP-K1C15_SHEEP	cRAP-KRT15	Keratin, type I cytoskeletal 15	Color2 [A=255, R=169, G=169, B=169]	1	4												25.03897095	25.83336449	26.50598145	26.64050102	25.96205902	26.16732025	27.54419327	27.73552513	27.53799629	26.41935158	26.65455437	26.6270752	28.03775406	28.60216522	28.80235291	27.00062561	27.12133408	26.96341515	31.62850952	31.4248333	31.12769127	25.66668129	30.87606812	30.73904419	31.98237991	29.96823692	30.5780468	30.94005966	29.99928474
+	7.943357258	1.342452965	P11362	FGFR1_HUMAN	FGFR1	Fibroblast growth factor receptor 1	Color2 [A=255, R=169, G=169, B=169]	1	4		anatomical structure development;anatomical structure morphogenesis;biological regulation;cell migration;cell morphogenesis;cell morphogenesis involved in differentiation;cell motility;cell surface receptor linked signaling pathway;cellular component morphogenesis;cellular component movement;cellular component organization;cellular component organization or biogenesis;cellular developmental proce…	adenyl nucleotide binding;adenyl ribonucleotide binding;ATP binding;binding;carbohydrate binding;catalytic activity;fibroblast growth factor binding;fibroblast growth factor-activated receptor activity;glycosaminoglycan binding;growth factor binding;heparin binding;identical protein binding;kinase activity;molecular transducer activity;nucleotide binding;pattern binding;phosphotransferase activit…	cell part;cytoplasmic part;cytoplasmic vesicle;cytosol;extracellular region;intracellular membrane-bounded organelle;intracellular organelle;intracellular part;macromolecular complex;membrane;membrane-bounded organelle;nucleus;organelle;plasma membrane;protein complex;receptor complex;vesicle	anatomical structure development;anatomical structure morphogenesis;biological regulation;cell morphogenesis;cell motility;cellular component morphogenesis;cellular component movement;cellular component organization;cellular metabolic process;cellular process;developmental process;embryo development;locomotion;macromolecule metabolic process;macromolecule modification;metabolic process;peptidyl-a…	cell part;cytosol;extracellular region;intracellular membrane-bounded organelle;intracellular organelle;macromolecular complex;membrane;nucleus;organelle;plasma membrane;protein complex;receptor complex;vesicle	Adherens junction;MAPK signaling pathway;Melanoma;Pathways in cancer;Prostate cancer;Regulation of actin cytoskeleton	ig;I-set;PK_Tyr_Ser-Thr	ABBUD_LIF_SIGNALING_2_UP;ABRAHAM_ALPC_VS_MULTIPLE_MYELOMA_UP;AMIT_EGF_RESPONSE_480_HELA;APRELIKOVA_BRCA1_TARGETS;BASSO_HAIRY_CELL_LEUKEMIA_UP;BECKER_TAMOXIFEN_RESISTANCE_DN;BENPORATH_ES_1;BENPORATH_NANOG_TARGETS;BENPORATH_NOS_TARGETS;BENPORATH_OCT4_TARGETS;BENPORATH_SOX2_TARGETS;BERENJENO_TRANSFORMED_BY_RHOA_DN;BLALOCK_ALZHEIMERS_DISEASE_UP;BROWNE_HCMV_INFECTION_48HR_DN;BUYTAERT_PHOTODYNAMIC_THER…	3D-structure;Alternativesplicing;ATP-binding;Cellmembrane;Chromosomalrearrangement;Craniosynostosis;Cytoplasm;Cytoplasmicvesicle;Directproteinsequencing;Diseasevariant;Disulfidebond;Dwarfism;Glycoprotein;Heparin-binding;Holoprosencephaly;Hypogonadotropichypogonadism;Immunoglobulindomain;Intellectualdisability;Kallmannsyndrome;Kinase;Membrane;Nucleotide-binding;Nucleus;Phosphoprotein;Receptor;Refe…	FGF1-FGFR1-ITGB3 complex;FGF21-FGFR1c-KLB complex;FGF23-FGFR1c-KL complex;FGFR1c-KL complex;FGFR1c-KLB complex;FGFR1-KAL11 complex	21.78267097	20.50126839	21.70594406	20.91366196	20.28060532	20.24375725	18.8713398	19.36748123	19.6631794	20.53138924	20.27047157	19.01508904	19.97102165	20.13467979	21.19338226	20.87127686	20.78509331	19.2894783	19.72625542	18.59016228	23.3953743	22.72458076	19.73980141	18.82202911	18.67689514	21.52459717	21.70625687	21.87333679	22.17856979
+	4.09246145	1.340860738	Q9Y2E5	MA2B2_HUMAN	MAN2B2	Epididymis-specific alpha-mannosidase	Color2 [A=255, R=169, G=169, B=169]	1	4		alcohol metabolic process;carbohydrate catabolic process;carbohydrate metabolic process;catabolic process;cellular carbohydrate metabolic process;cellular metabolic process;cellular process;hexose metabolic process;mannose metabolic process;metabolic process;monosaccharide metabolic process;oligosaccharide catabolic process;oligosaccharide metabolic process;primary metabolic process;small molecul…	alpha-mannosidase activity;binding;carbohydrate binding;catalytic activity;cation binding;hydrolase activity;hydrolase activity, acting on glycosyl bonds;hydrolase activity, hydrolyzing O-glycosyl compounds;ion binding;mannosidase activity;metal ion binding	cell part;cytoplasmic part;extracellular membrane-bounded organelle;extracellular organelle;extracellular region part;extracellular vesicular exosome;intracellular membrane-bounded organelle;intracellular organelle;intracellular organelle lumen;intracellular organelle part;intracellular part;lysosomal lumen;lysosome;lytic vacuole;membrane-bounded organelle;membrane-bounded vesicle;membrane-enclos…	alcohol metabolic process;carbohydrate metabolic process;catabolic process;cellular metabolic process;cellular process;metabolic process;oligosaccharide metabolic process;primary metabolic process;small molecule metabolic process	cell part;extracellular organelle;intracellular membrane-bounded organelle;intracellular organelle;lysosome;organelle;vacuole;vesicle	Other glycan degradation	Alpha-mann_mid;Glyco_hydro_38C;Glyco_hydro_38N;Glyco_hydro38C2	ACEVEDO_LIVER_CANCER_DN;ACEVEDO_LIVER_TUMOR_VS_NORMAL_ADJACENT_TISSUE_DN;BROWNE_HCMV_INFECTION_1HR_DN;BROWNE_HCMV_INFECTION_48HR_DN;CHANDRAN_METASTASIS_DN;CHEOK_RESPONSE_TO_MERCAPTOPURINE_AND_LD_MTX_DN;GRAESSMANN_APOPTOSIS_BY_SERUM_DEPRIVATION_DN;GRAESSMANN_RESPONSE_TO_MC_AND_SERUM_DEPRIVATION_DN;KEGG_OTHER_GLYCAN_DEGRADATION;KINSEY_TARGETS_OF_EWSR1_FLII_FUSION_DN;NUYTTEN_EZH2_TARGETS_DN;PEDRIOLI…	Alternativesplicing;Glycoprotein;Glycosidase;Hydrolase;Metal-binding;Referenceproteome;Secreted;Signal;Zinc		20.65090752	20.23464394	21.56641769	21.29996872	17.65737152	18.01344872	19.42921066	19.86155701	19.20897675	19.32388687	19.29486656	18.97844315	19.24734879	20.2211895	19.49491119	20.28167152	19.13518715	18.64869118	21.81072235	19.08076286	19.85640526	19.21273613	19.02492905	18.85550308	19.45105743	21.29320717	21.86683273	21.70020103	21.22677422
+	7.535081188	1.322129462	Q8N2Q7	NLGN1_HUMAN	NLGN1	Neuroligin-1	Color2 [A=255, R=169, G=169, B=169]	1	4		alpha-amino-3-hydroxy-5-methyl-4-isoxazole propionate receptor clustering;anatomical structure development;anatomical structure morphogenesis;behavior;biological adhesion;biological regulation;calcium-dependent cell-cell adhesion;cell adhesion;cell communication;cell part morphogenesis;cell projection morphogenesis;cell projection organization;cell-cell adhesion;cell-cell adhesion involved in syn…	beta-amyloid binding;binding;cell adhesion molecule binding;identical protein binding;molecular transducer activity;neurexin family protein binding;PDZ domain binding;protein binding;protein domain specific binding;receptor activity;scaffold protein binding;signal transducer activity;signaling receptor activity	cell part;cell projection;cell projection part;cell surface;cytoplasmic part;cytoskeletal part;dendrite;dendritic spine;excitatory synapse;extracellular matrix part;extracellular region part;filopodium tip;Golgi apparatus;inhibitory synapse;intracellular membrane-bounded organelle;intracellular organelle;intracellular organelle part;intracellular part;macromolecular complex;membrane;membrane-boun…	anatomical structure development;anatomical structure morphogenesis;behavior;biological adhesion;biological regulation;cell adhesion;cell communication;cell-cell signaling;cellular component assembly;cellular component morphogenesis;cellular component organization;cellular homeostasis;cellular ion homeostasis;cellular localization;cellular membrane organization;cellular process;cytoskeleton organ…	cell part;cell projection;cell surface;Golgi apparatus;intracellular membrane-bounded organelle;intracellular organelle;macromolecular complex;membrane;neuron projection;organelle;plasma membrane;protein complex;receptor complex;synapse	Cell adhesion molecules (CAMs)	COesterase	BHATI_G2M_ARREST_BY_2METHOXYESTRADIOL_DN;GRYDER_PAX3FOXO1_ENHANCERS_IN_TADS;GRYDER_PAX3FOXO1_ENHANCERS_KO_DOWN;KAAB_HEART_ATRIUM_VS_VENTRICLE_DN;KEGG_CELL_ADHESION_MOLECULES_CAMS;LEE_LIVER_CANCER_SURVIVAL_UP;MANNE_COVID19_COMBINED_COHORT_VS_HEALTHY_DONOR_PLATELETS_DN;MANNE_COVID19_ICU_VS_HEALTHY_DONOR_PLATELETS_DN;REACTOME_NEUREXINS_AND_NEUROLIGINS;REACTOME_NEURONAL_SYSTEM;REACTOME_PROTEIN_PROTEI…	3D-structure;Alternativesplicing;Autism;Autismspectrumdisorder;Biologicalrhythms;Celladhesion;Cellmembrane;Diseasevariant;Disulfidebond;Glycoprotein;Membrane;Referenceproteome;Secreted;Signal;Synapse;Transmembrane;Transmembranehelix	NLGN1-NRXN1 complex	21.7371273	21.33859253	20.36510468	20.60475349	20.02942276	20.32095909	19.93118095	18.57733727	19.78435516	19.78563309	19.66480637	18.68679619	21.48547745	19.94981384	21.4327774	18.95729828	20.00832367	18.4619751	20.22635078	20.33476067	19.30990028	19.769207	21.13929939	20.65774536	21.0794735	21.27111626	21.84352875	21.26200676	21.36170387
+	2.212947206	1.31922155	P48539	PCP4_HUMAN	PCP4	Calmodulin regulator protein PCP4	Color2 [A=255, R=169, G=169, B=169]	1	4		biological regulation;positive regulation of biological process;positive regulation of cell differentiation;positive regulation of cellular process;positive regulation of developmental process;positive regulation of neuron differentiation;regulation of biological process;regulation of cell development;regulation of cell differentiation;regulation of cellular process;regulation of developmental pr…	binding;calcium ion binding;calmodulin binding;cation binding;ion binding;metal ion binding;protein binding	cell part;cytoplasm;cytoplasmic part;cytosol;intracellular membrane-bounded organelle;intracellular organelle;intracellular part;macromolecular complex;membrane-bounded organelle;nucleus;organelle	biological regulation	cell part;cytoplasm;cytosol;intracellular membrane-bounded organelle;intracellular organelle;macromolecular complex;nucleus;organelle			AIYAR_COBRA1_TARGETS_DN;BAUS_TFF2_TARGETS_DN;BLALOCK_ALZHEIMERS_DISEASE_DN;BLALOCK_ALZHEIMERS_DISEASE_INCIPIENT_DN;BOYLAN_MULTIPLE_MYELOMA_D_UP;BOYLAN_MULTIPLE_MYELOMA_PCA3_UP;CERIBELLI_PROMOTERS_INACTIVE_AND_BOUND_BY_NFY;CHARAFE_BREAST_CANCER_LUMINAL_VS_BASAL_UP;CHAUHAN_RESPONSE_TO_METHOXYESTRADIOL_DN;CREIGHTON_ENDOCRINE_THERAPY_RESISTANCE_1;DUTERTRE_ESTRADIOL_RESPONSE_24HR_UP;DUTERTRE_ESTRADIOL…	3D-structure;Calmodulin-binding;Referenceproteome		22.10412025	20.47159958	22.07723236	18.98452187	18.9914856	19.4207058	19.90369034	19.73215294	18.52908134	18.82873154	19.87233543	19.28848648	22.27253151	19.94992256	20.26908684	19.44917297	18.87555885	20.07192612	19.72438622	19.18165779	19.97350311	20.51251793	19.95996284	17.94591904	17.58064079	18.31805038	18.94386482	18.27856064	22.14152145
+	2.977227317	1.316146548	O14791	APOL1_HUMAN	APOL1	Apolipoprotein L1	Color2 [A=255, R=169, G=169, B=169]	1	4		alcohol metabolic process;biological regulation;cell killing;cellular macromolecule metabolic process;cellular metabolic process;cellular process;cholesterol metabolic process;cytolysis by host of symbiont cells;cytolysis in other organism;cytolysis in other organism involved in symbiotic interaction;defense response;disruption by host of symbiont cells;disruption of cells of other organism invol…	anion channel activity;anion transmembrane transporter activity;binding;channel activity;chloride channel activity;ion channel activity;ion transmembrane transporter activity;lipid binding;passive transmembrane transporter activity;substrate-specific channel activity;substrate-specific transmembrane transporter activity;substrate-specific transporter activity;transmembrane transporter activity;tr…	blood microparticle;cell part;cytoplasmic part;endoplasmic reticulum lumen;endoplasmic reticulum part;extracellular region;extracellular region part;extracellular space;high-density lipoprotein particle;intracellular organelle lumen;intracellular organelle part;intracellular part;macromolecular complex;membrane;membrane-enclosed lumen;organelle lumen;organelle part;plasma lipoprotein particle;pro…	alcohol metabolic process;biological regulation;cell killing;cellular metabolic process;cellular process;establishment of localization;immune system process;interspecies interaction between organisms;killing of cells of other organism;lipid metabolic process;lipid transport;macromolecule metabolic process;metabolic process;multi-organism process;primary metabolic process;response to stimulus;resp…	cell part;extracellular region;extracellular space;macromolecular complex;membrane		ApoL	BAELDE_DIABETIC_NEPHROPATHY_DN;BLANCO_MELO_BRONCHIAL_EPITHELIAL_CELLS_INFLUENZA_A_DEL_NS1_INFECTION_UP;BLANCO_MELO_HUMAN_PARAINFLUENZA_VIRUS_3_INFECTION_A594_CELLS_UP;BLANCO_MELO_RESPIRATORY_SYNCYTIAL_VIRUS_INFECTION_A594_CELLS_UP;BOSCO_INTERFERON_INDUCED_ANTIVIRAL_MODULE;BUYTAERT_PHOTODYNAMIC_THERAPY_STRESS_DN;CARRILLOREIXACH_HEPATOBLASTOMA_VS_NORMAL_DN;CROONQUIST_IL6_DEPRIVATION_UP;FLORIO_HUMAN…	3D-structure;Alternativesplicing;Cholesterolmetabolism;Directproteinsequencing;Diseasevariant;Glycoprotein;HDL;Lipidmetabolism;Lipidtransport;Phosphoprotein;Referenceproteome;Secreted;Signal;Steroidmetabolism;Sterolmetabolism;Transport	APOL1 complex A (APOL1, APOA1, HPR, C3);APOL1 complex B (APOL1, APOA1, HPR, FN1, IGHM)	20.7864666	20.39319801	21.83654594	20.93481064	19.89577866	20.37036133	20.83581734	20.29189682	19.39837265	19.45340919	19.22127914	19.71592331	20.86506271	20.3349514	20.69955254	20.05320358	17.66726112	20.28515434	21.17308617	21.19192505	20.74655342	23.5310173	22.09559822	22.2272892	22.02663612	19.76083946	20.8842907	20.31999969	21.06451416
+	3.482337574	1.298391395	Q14624	ITIH4_HUMAN	ITIH4	Inter-alpha-trypsin inhibitor heavy chain H4	Color2 [A=255, R=169, G=169, B=169]	1	4		acute inflammatory response;acute-phase response;amine metabolic process;aminoglycan metabolic process;carbohydrate metabolic process;defense response;glycosaminoglycan metabolic process;hyaluronan metabolic process;inflammatory response;macromolecule metabolic process;metabolic process;nitrogen compound metabolic process;polysaccharide metabolic process;primary metabolic process;response to chem…	endopeptidase inhibitor activity;endopeptidase regulator activity;enzyme inhibitor activity;enzyme regulator activity;peptidase inhibitor activity;peptidase regulator activity;serine-type endopeptidase inhibitor activity	blood microparticle;cell part;cytoplasmic membrane-bounded vesicle lumen;cytoplasmic part;cytoplasmic vesicle part;extracellular membrane-bounded organelle;extracellular organelle;extracellular region;extracellular region part;extracellular vesicular exosome;intracellular organelle part;intracellular part;membrane;membrane-bounded organelle;membrane-bounded vesicle;membrane-enclosed lumen;organel…	amine metabolic process;carbohydrate metabolic process;macromolecule metabolic process;metabolic process;nitrogen compound metabolic process;polysaccharide metabolic process;primary metabolic process;response to chemical stimulus;response to stimulus;response to stress	cell part;extracellular organelle;extracellular region;membrane;organelle;plasma membrane;vesicle		ITI_HC_C;VIT;VWA	BLALOCK_ALZHEIMERS_DISEASE_UP;BLANCO_MELO_BRONCHIAL_EPITHELIAL_CELLS_INFLUENZA_A_DEL_NS1_INFECTION_UP;BOYAULT_LIVER_CANCER_SUBCLASS_G123_DN;CAIRO_HEPATOBLASTOMA_CLASSES_DN;CAIRO_HEPATOBLASTOMA_DN;CAIRO_LIVER_DEVELOPMENT_DN;CARRILLOREIXACH_HEPATOBLASTOMA_VS_NORMAL_DN;CORRE_MULTIPLE_MYELOMA_UP;DESERT_PERIPORTAL_HEPATOCELLULAR_CARCINOMA_SUBCLASS_UP;FEVR_CTNNB1_TARGETS_UP;HOEBEKE_LYMPHOID_STEM_CELL_U…	Acutephase;Alternativesplicing;Directproteinsequencing;Disulfidebond;Glycoprotein;Proteaseinhibitor;Referenceproteome;Secreted;Serineproteaseinhibitor;Signal		19.55874634	23.12479591	23.25729942	26.0642643	25.78875351	26.25168419	25.91819572	26.04912949	25.68643188	24.72890282	25.00625801	24.86042595	25.24287605	25.03362274	25.28142548	24.30122375	24.05435753	23.79699326	25.26979065	25.14261627	25.25030899	27.17741585	25.85052681	25.72864723	25.77349663	24.91507339	25.22560883	25.0138588	25.66238022
+	4.423462348	1.282844695	P04264;cRAP-P04264	K2C1_HUMAN;cRAP-K2C1_HUMAN	KRT1;cRAP-KRT1	Keratin, type II cytoskeletal 1	Color2 [A=255, R=169, G=169, B=169]	1	4		activation of immune response;anatomical structure homeostasis;biological regulation;cellular component assembly;cellular component organization;cellular component organization at cellular level;cellular component organization or biogenesis;cellular component organization or biogenesis at cellular level;cellular macromolecule metabolic process;cellular metabolic process;cellular process;cellular …	binding;carbohydrate binding;molecular transducer activity;protein binding;protein dimerization activity;protein heterodimerization activity;receptor activity;signal transducer activity;signaling receptor activity;structural constituent of epidermis;structural molecule activity	blood microparticle;cell part;cornified envelope;cytoplasm;cytoplasmic part;cytoskeletal part;cytoskeleton;cytosol;extracellular membrane-bounded organelle;extracellular organelle;extracellular region;extracellular region part;extracellular space;extracellular vesicular exosome;intermediate filament;intracellular membrane-bounded organelle;intracellular non-membrane-bounded organelle;intracellula…	biological regulation;cellular component assembly;cellular component organization;cellular metabolic process;cellular process;cytoskeleton organization;developmental process;homeostatic process;immune system process;macromolecular complex assembly;macromolecule metabolic process;macromolecule modification;metabolic process;organelle organization;primary metabolic process;protein complex assembly;…	cell part;cytoplasm;cytoskeleton;cytosol;extracellular organelle;extracellular region;extracellular space;intracellular membrane-bounded organelle;intracellular non-membrane-bounded organelle;intracellular organelle;macromolecular complex;membrane;nucleus;organelle;protein complex;vesicle		Filament;Keratin_2_head;Keratin_2_tail	BOSCO_ALLERGEN_INDUCED_TH2_ASSOCIATED_MODULE;BRUINS_UVC_RESPONSE_LATE;CHEN_LUNG_CANCER_SURVIVAL;HOLLERN_SQUAMOUS_BREAST_TUMOR;JAATINEN_HEMATOPOIETIC_STEM_CELL_DN;JAEGER_METASTASIS_DN;KAYO_AGING_MUSCLE_UP;KIM_ALL_DISORDERS_CALB1_CORR_DN;LIU_CDX2_TARGETS_DN;MA_RAT_AGING_DN;MARTIN_VIRAL_GPCR_SIGNALING_UP;MIKKELSEN_IPS_ICP_WITH_H3K27ME3;MURAKAMI_UV_RESPONSE_1HR_UP;MURAKAMI_UV_RESPONSE_24HR;MURAKAMI_U…	3D-structure;Cellmembrane;Citrullination;Coiledcoil;Cytoplasm;Directproteinsequencing;Diseasevariant;Ichthyosis;Intermediatefilament;Keratin;Membrane;Methylation;Palmoplantarkeratoderma;Phosphoprotein;Referenceproteome		27.27134705	27.95130348	28.2603054	28.38458443	27.59802628	27.83871841	28.76700974	29.02869225	28.76211166	29.16336632	29.30505371	29.46634865	28.95282364	29.58302689	29.64915848	28.01109695	28.07709312	27.88295746	32.41873932	32.26902008	31.95760345	25.89050674	32.2506752	31.99087524	33.08448029	31.73085403	32.29650879	32.2174263	31.23914528
+	2.454488513	1.28266554	P01703	LV140_HUMAN	IGLV1-40	Immunoglobulin lambda variable 1-40	Color2 [A=255, R=169, G=169, B=169]	1	4		adaptive immune response;immune response;immune system process;response to stimulus	antigen binding;binding	cell part;extracellular region;extracellular region part;extracellular space;immunoglobulin complex;macromolecular complex;membrane;plasma membrane;protein complex	immune system process;response to stimulus	cell part;extracellular region;extracellular space;immunoglobulin complex;macromolecular complex;membrane;plasma membrane;protein complex		V-set	LIU_OVARIAN_CANCER_TUMORS_AND_XENOGRAFTS_XDGS_DN;REACTOME_ADAPTIVE_IMMUNE_SYSTEM;REACTOME_ANTI_INFLAMMATORY_RESPONSE_FAVOURING_LEISHMANIA_PARASITE_INFECTION;REACTOME_ANTIGEN_ACTIVATES_B_CELL_RECEPTOR_BCR_LEADING_TO_GENERATION_OF_SECOND_MESSENGERS;REACTOME_BINDING_AND_UPTAKE_OF_LIGANDS_BY_SCAVENGER_RECEPTORS;REACTOME_CD22_MEDIATED_BCR_REGULATION;REACTOME_CELL_SURFACE_INTERACTIONS_AT_THE_VASCULAR_W…	Adaptiveimmunity;Cellmembrane;Directproteinsequencing;Disulfidebond;Immunity;Immunoglobulin;Immunoglobulindomain;Membrane;Pyrrolidonecarboxylicacid;Referenceproteome;Secreted;Signal		20.73986626	21.2778511	20.77235794	22.95606804	19.42551613	22.67154884	20.9399128	22.26469421	21.30116844	20.14907837	21.45368004	18.81754684	22.43087959	22.58645821	22.93548012	20.78959846	21.16492844	20.52783585	21.12687874	21.44918251	21.59521866	21.89900589	23.52397728	23.82723999	23.9840889	23.70756721	23.87607956	23.90295601	21.9099369
+	8.171647708	1.281606182	P01701	LV151_HUMAN	IGLV1-51	Immunoglobulin lambda variable 1-51	Color2 [A=255, R=169, G=169, B=169]	1	4		adaptive immune response;immune response;immune system process;response to stimulus	antigen binding;binding	cell part;extracellular membrane-bounded organelle;extracellular organelle;extracellular region;extracellular region part;extracellular space;extracellular vesicular exosome;immunoglobulin complex;macromolecular complex;membrane;membrane-bounded organelle;membrane-bounded vesicle;organelle;plasma membrane;protein complex;vesicle	immune system process;response to stimulus	cell part;extracellular organelle;extracellular region;extracellular space;immunoglobulin complex;macromolecular complex;membrane;organelle;plasma membrane;protein complex;vesicle		V-set	LIU_OVARIAN_CANCER_TUMORS_AND_XENOGRAFTS_XDGS_DN;REACTOME_ADAPTIVE_IMMUNE_SYSTEM;REACTOME_ANTI_INFLAMMATORY_RESPONSE_FAVOURING_LEISHMANIA_PARASITE_INFECTION;REACTOME_ANTIGEN_ACTIVATES_B_CELL_RECEPTOR_BCR_LEADING_TO_GENERATION_OF_SECOND_MESSENGERS;REACTOME_BINDING_AND_UPTAKE_OF_LIGANDS_BY_SCAVENGER_RECEPTORS;REACTOME_CD22_MEDIATED_BCR_REGULATION;REACTOME_CELL_SURFACE_INTERACTIONS_AT_THE_VASCULAR_W…	Adaptiveimmunity;Cellmembrane;Directproteinsequencing;Disulfidebond;Immunity;Immunoglobulin;Immunoglobulindomain;Membrane;Pyrrolidonecarboxylicacid;Referenceproteome;Secreted;Signal		25.1570015	25.39194489	25.39879227	26.94153214	26.21583748	26.73197746	26.48062706	26.47941399	26.03046799	25.23466301	25.05142212	25.05284882	24.72159004	24.79133034	25.08917809	25.17396927	24.75688171	24.79972267	26.66505814	26.62145424	26.83769035	27.54029655	27.19207382	27.46191216	27.52552032	26.23722458	26.56927109	26.26770592	27.27583694
+	3.077780059	1.251298216	A0A0A0MT96	A0A0A0MT96_HUMAN	IGKJ3	Immunoglobulin kappa joining 3 (Fragment)	Color2 [A=255, R=169, G=169, B=169]	1	4									LIU_OVARIAN_CANCER_TUMORS_AND_XENOGRAFTS_XDGS_DN	Referenceproteome		21.6803627	22.72842789	19.25954437	22.97629547	22.56736946	22.61154175	22.45596123	22.20795822	21.91802406	18.30970573	20.23770905	20.19187546	20.44566917	20.84298325	21.17697716	22.74696732	22.26892281	22.1159687	22.32851791	22.09110451	21.72145653	24.46726036	24.48507118	24.70262527	24.9997406	22.91954041	23.51760101	23.1230526	22.77834892
+	2.639887225	1.245784752	Q6UXD5	SE6L2_HUMAN	SEZ6L2	Seizure 6-like protein 2	Color2 [A=255, R=169, G=169, B=169]	1	4		biological regulation;cellular component organization;cellular component organization or biogenesis;developmental maturation;developmental process;regulation of biological process;regulation of cellular process;regulation of intracellular protein kinase cascade;regulation of protein kinase C signaling cascade;regulation of response to stimulus;regulation of signal transduction;regulation of signa…		cell body;cell part;cytoplasmic part;endoplasmic reticulum;endoplasmic reticulum membrane;endoplasmic reticulum part;intracellular membrane-bounded organelle;intracellular organelle;intracellular organelle part;intracellular part;membrane;membrane part;membrane-bounded organelle;neuronal cell body;organelle;organelle membrane;organelle part;plasma membrane	biological regulation;cellular component organization;developmental maturation;developmental process	cell body;cell part;endoplasmic reticulum;intracellular membrane-bounded organelle;intracellular organelle;membrane;neuronal cell body;organelle;plasma membrane		CUB;Sushi	BASAKI_YBX1_TARGETS_DN;BLUM_RESPONSE_TO_SALIRASIB_UP;BRUINS_UVC_RESPONSE_VIA_TP53_GROUP_A;HELLER_HDAC_TARGETS_UP;JOHNSTONE_PARVB_TARGETS_3_UP;KIM_ALL_DISORDERS_OLIGODENDROCYTE_NUMBER_CORR_UP;KINSEY_TARGETS_OF_EWSR1_FLII_FUSION_DN;LEE_TARGETS_OF_PTCH1_AND_SUFU_DN;MIKKELSEN_ES_ICP_WITH_H3K4ME3_AND_H3K27ME3;MIKKELSEN_MEF_ICP_WITH_H3K27ME3;MOHANKUMAR_HOXA1_TARGETS_UP;NAKAMURA_TUMOR_ZONE_PERIPHERAL_VS…	Alternativesplicing;Cellmembrane;Disulfidebond;Endoplasmicreticulum;Glycoprotein;Membrane;Referenceproteome;Repeat;Signal;Sushi;Transmembrane;Transmembranehelix		20.80088425	19.99622536	20.97237968	22.06556511	21.96960068	22.65904999	19.28853989	19.40032196	18.20340729	22.37493896	20.9493351	22.5233345	20.3073101	20.17633057	21.53538704	20.17838097	21.94029617	18.87674904	22.28264618	22.30315018	22.36529541	20.15611458	20.73007011	19.78111458	21.87014008	22.62932014	23.10248947	22.88582993	23.07261848
+	12.95966628	1.245132976	P01019	ANGT_HUMAN	AGT	Angiotensinogen	Color2 [A=255, R=169, G=169, B=169]	1	4		activation of phospholipase C activity;activation of phospholipase C activity by G-protein coupled receptor protein signaling pathway coupled to IP3 second messenger;anatomical structure development;biological regulation;blood vessel remodeling;cell communication;cell surface receptor linked signaling pathway;cell-cell signaling;cellular component organization;cellular component organization or b…	angiotensin receptor binding;binding;endopeptidase inhibitor activity;endopeptidase regulator activity;enzyme inhibitor activity;enzyme regulator activity;G-protein-coupled receptor binding;growth factor activity;hormone activity;peptidase inhibitor activity;peptidase regulator activity;protein binding;receptor binding;serine-type endopeptidase inhibitor activity;type 1 angiotensin receptor bindi…	blood microparticle;cell part;cytoplasmic part;cytosol;extracellular membrane-bounded organelle;extracellular organelle;extracellular region;extracellular region part;extracellular space;extracellular vesicular exosome;intracellular part;membrane-bounded organelle;membrane-bounded vesicle;organelle;vesicle	anatomical structure development;biological regulation;cell communication;cell-cell signaling;cellular component organization;cellular process;circulatory system process;developmental process;endocrine process;multicellular organismal process;regulation of protein modification process;regulation of transport;response to stimulus;signal transduction;signaling;tissue remodeling	cell part;cytosol;extracellular organelle;extracellular region;extracellular space;organelle;vesicle		Serpin	ACEVEDO_LIVER_CANCER_DN;ACEVEDO_NORMAL_TISSUE_ADJACENT_TO_LIVER_TUMOR_DN;BIOCARTA_ACE2_PATHWAY;BIOCARTA_AT1R_PATHWAY;BIOCARTA_BIOPEPTIDES_PATHWAY;BIOCARTA_CARDIACEGF_PATHWAY;BIOCARTA_NFAT_PATHWAY;BURTON_ADIPOGENESIS_PEAK_AT_24HR;CAIRO_LIVER_DEVELOPMENT_DN;DAUER_STAT3_TARGETS_UP;GAL_LEUKEMIC_STEM_CELL_UP;GERHOLD_ADIPOGENESIS_UP;GERHOLD_RESPONSE_TO_TZD_DN;HENDRICKS_SMARCA4_TARGETS_UP;HERNANDEZ_ABER…	3D-structure;Directproteinsequencing;Diseasevariant;Disulfidebond;Glycoprotein;Referenceproteome;Secreted;Signal;Vasoactive;Vasoconstrictor	proMBP-angiotensinogen complex;proMBP-angiotensinogen-c3dg complex	25.42375565	25.45191765	26.3239193	26.53911018	26.32092476	26.89689064	26.22530937	26.59592247	26.44681168	24.65047264	25.11119461	24.83672142	26.3547039	26.4587059	26.62693596	26.09031487	25.75254059	25.59698677	26.06880951	25.95052338	25.91926956	27.91816711	27.03956985	26.73409843	27.04274559	27.01672745	27.26712036	27.14044571	27.42754364
+	4.229765069	1.226582633	P01717	LV325_HUMAN	IGLV3-25	Immunoglobulin lambda variable 3-25	Color2 [A=255, R=169, G=169, B=169]	1	4		adaptive immune response;immune response;immune system process;response to stimulus	antigen binding;binding	blood microparticle;cell part;extracellular region;extracellular region part;extracellular space;immunoglobulin complex;macromolecular complex;membrane;plasma membrane;protein complex	immune system process;response to stimulus	cell part;extracellular region;extracellular space;immunoglobulin complex;macromolecular complex;membrane;plasma membrane;protein complex		V-set	CHIANG_LIVER_CANCER_SUBCLASS_CTNNB1_DN;HUTTMANN_B_CLL_POOR_SURVIVAL_UP;LIU_OVARIAN_CANCER_TUMORS_AND_XENOGRAFTS_XDGS_DN;MATTIOLI_MGUS_VS_PCL;REACTOME_ADAPTIVE_IMMUNE_SYSTEM;REACTOME_ANTI_INFLAMMATORY_RESPONSE_FAVOURING_LEISHMANIA_PARASITE_INFECTION;REACTOME_ANTIGEN_ACTIVATES_B_CELL_RECEPTOR_BCR_LEADING_TO_GENERATION_OF_SECOND_MESSENGERS;REACTOME_BINDING_AND_UPTAKE_OF_LIGANDS_BY_SCAVENGER_RECEPTOR…	Adaptiveimmunity;Cellmembrane;Directproteinsequencing;Disulfidebond;Immunity;Immunoglobulin;Immunoglobulindomain;Membrane;Referenceproteome;Secreted;Signal		21.91358185	21.71104813	23.10726357	25.1256485	24.28061485	24.68787575	25.40201187	25.48192787	24.97825623	23.42852974	23.31221581	22.75575447	25.49498558	25.44632912	26.38150597	24.52319336	24.37432671	24.55734825	24.52910614	24.71708298	24.37139702	26.25192833	26.03643799	25.98835564	26.38472557	25.39419937	25.80685425	25.41998482	25.55911636
+	3.755071105	1.226581725	P99999;cRAP-P99999	CYC_HUMAN;cRAP-CYC_HUMAN	CYCS;cRAP-CYCS	Cytochrome c	Color2 [A=255, R=169, G=169, B=169]	1	4		activation of caspase activity;activation of caspase activity by cytochrome c;biological regulation;cellular metabolic process;cellular process;cellular respiration;electron transport chain;energy derivation by oxidation of organic compounds;generation of precursor metabolites and energy;metabolic process;mitochondrial electron transport, cytochrome c to oxygen;mitochondrial electron transport, u…	binding;cation binding;electron carrier activity;heme binding;ion binding;iron ion binding;metal ion binding;tetrapyrrole binding;transition metal ion binding	apoptosome;cell part;cytoplasmic part;cytosol;cytosolic part;intracellular membrane-bounded organelle;intracellular organelle;intracellular organelle part;intracellular part;macromolecular complex;membrane;membrane part;membrane-bounded organelle;membrane-enclosed lumen;mitochondrial inner membrane;mitochondrial intermembrane space;mitochondrial membrane;mitochondrial part;mitochondrion;nucleus;o…	biological regulation;cellular metabolic process;cellular process;cellular respiration;generation of precursor metabolites and energy;metabolic process	cell part;cytosol;intracellular membrane-bounded organelle;intracellular organelle;macromolecular complex;membrane;mitochondrion;nucleus;organelle;protein complex	Alzheimer's disease;Amyotrophic lateral sclerosis (ALS);Apoptosis;Colorectal cancer;Huntington's disease;ko05152;p53 signaling pathway;Parkinson's disease;Pathways in cancer;Small cell lung cancer;Toxoplasmosis;Viral myocarditis	Cytochrom_C	BARIS_THYROID_CANCER_UP;BASSO_B_LYMPHOCYTE_NETWORK;BERENJENO_TRANSFORMED_BY_RHOA_UP;BLALOCK_ALZHEIMERS_DISEASE_DN;BURTON_ADIPOGENESIS_5;DER_IFN_ALPHA_RESPONSE_UP;DER_IFN_BETA_RESPONSE_UP;DER_IFN_GAMMA_RESPONSE_UP;DIAZ_CHRONIC_MYELOGENOUS_LEUKEMIA_UP;DITTMER_PTHLH_TARGETS_UP;DODD_NASOPHARYNGEAL_CARCINOMA_DN;FLECHNER_BIOPSY_KIDNEY_TRANSPLANT_OK_VS_DONOR_UP;FLECHNER_BIOPSY_KIDNEY_TRANSPLANT_REJECTED…	3D-structure;Acetylation;Apoptosis;Directproteinsequencing;Diseasevariant;Electrontransport;Heme;Iron;Metal-binding;Mitochondrion;Phosphoprotein;Referenceproteome;Respiratorychain;Transport	Apoptosome;Apoptosome-procaspase 9 complex	21.36517715	21.13560867	21.90733528	20.36031151	19.34769821	19.00458527	19.34835434	19.71180153	20.52032471	19.79800987	19.83262253	19.28378868	20.1293335	20.30447388	20.42294884	21.22264671	21.2749424	19.3908329	21.45732117	21.12091255	20.43549728	19.99112701	21.0832901	21.07453156	21.91807365	21.71378899	22.45606041	22.60765457	21.45776749
+	2.592408746	1.223492138	P01861	IGHG4_HUMAN	IGHG4	Immunoglobulin heavy constant gamma 4	Color2 [A=255, R=169, G=169, B=169]	1	4		activation of immune response;adaptive immune response;antibacterial humoral response;antigen receptor-mediated signaling pathway;antimicrobial humoral response;B cell receptor signaling pathway;biological regulation;cell surface receptor linked signaling pathway;cellular process;cellular response to stimulus;complement activation;complement activation, classical pathway;defense response;defense …	antigen binding;binding;immunoglobulin receptor binding;protein binding;receptor binding	blood microparticle;cell part;extracellular membrane-bounded organelle;extracellular organelle;extracellular region;extracellular region part;extracellular space;extracellular vesicular exosome;IgG immunoglobulin complex;immunoglobulin complex;immunoglobulin complex, circulating;macromolecular complex;membrane;membrane-bounded organelle;membrane-bounded vesicle;organelle;plasma membrane;protein c…	biological regulation;cellular process;immune system process;macromolecule metabolic process;metabolic process;multi-organism process;primary metabolic process;protein metabolic process;response to biotic stimulus;response to stimulus;response to stress;signal transduction	cell part;extracellular organelle;extracellular region;extracellular space;immunoglobulin complex;macromolecular complex;membrane;organelle;plasma membrane;protein complex;vesicle		C1-set	LIU_OVARIAN_CANCER_TUMORS_AND_XENOGRAFTS_XDGS_DN;REACTOME_ANTI_INFLAMMATORY_RESPONSE_FAVOURING_LEISHMANIA_PARASITE_INFECTION;REACTOME_COMPLEMENT_CASCADE;REACTOME_CREATION_OF_C4_AND_C2_ACTIVATORS;REACTOME_CYTOKINE_SIGNALING_IN_IMMUNE_SYSTEM;REACTOME_FCGAMMA_RECEPTOR_FCGR_DEPENDENT_PHAGOCYTOSIS;REACTOME_FCGR_ACTIVATION;REACTOME_FCGR3A_MEDIATED_IL10_SYNTHESIS;REACTOME_INFECTIOUS_DISEASE;REACTOME_INI…	3D-structure;Adaptiveimmunity;Alternativesplicing;Cellmembrane;Directproteinsequencing;Disulfidebond;Glycoprotein;Immunity;Immunoglobulin;Immunoglobulindomain;Membrane;Referenceproteome;Secreted;Transmembrane;Transmembranehelix		25.47863007	25.80196571	26.65157318	25.28316879	24.86373901	25.58600616	25.16096878	25.36721802	25.27730942	24.27601433	24.56617928	24.68979645	26.98897552	27.00590324	27.11043358	25.73921013	25.35205078	25.03009796	27.65744591	27.47552872	27.60634613	26.39571953	29.08252335	28.82442474	28.32771111	26.43722916	25.64510727	25.45422935	26.25829506
+	4.36676093	1.215864621	P49908	SEPP1_HUMAN	SELENOP	Selenoprotein P	Color2 [A=255, R=169, G=169, B=169]	1	4		anatomical structure development;behavior;biological regulation;brain development;cellular metabolic process;cellular process;developmental process;locomotory behavior;metabolic process;organ development;post-embryonic development;regulation of biological process;regulation of growth;reproduction;response to chemical stimulus;response to oxidative stress;response to stimulus;response to stress;se…	binding;selenium binding	cell part;cytoplasmic membrane-bounded vesicle lumen;cytoplasmic part;cytoplasmic vesicle part;extracellular membrane-bounded organelle;extracellular organelle;extracellular region;extracellular region part;extracellular vesicular exosome;intracellular organelle part;intracellular part;membrane-bounded organelle;membrane-bounded vesicle;membrane-enclosed lumen;organelle;organelle lumen;organelle …	anatomical structure development;behavior;biological regulation;cellular metabolic process;cellular process;developmental process;metabolic process;post-embryonic development;reproduction;response to chemical stimulus;response to oxidative stress;response to stimulus;response to stress	cell part;extracellular organelle;extracellular region;organelle;vesicle		SelP_C;SelP_N	AFFAR_YY1_TARGETS_UP;ALCALAY_AML_BY_NPM1_LOCALIZATION_UP;ALONSO_METASTASIS_EMT_UP;ALONSO_METASTASIS_NEURAL_UP;ALONSO_METASTASIS_UP;BALDWIN_PRKCI_TARGETS_UP;BASAKI_YBX1_TARGETS_DN;BECKER_TAMOXIFEN_RESISTANCE_UP;BENPORATH_NANOG_TARGETS;BERTUCCI_INVASIVE_CARCINOMA_DUCTAL_VS_LOBULAR_DN;BLALOCK_ALZHEIMERS_DISEASE_UP;BLANCO_MELO_COVID19_BRONCHIAL_EPITHELIAL_CELLS_SARS_COV_2_INFECTION_DN;BLANCO_MELO_MER…	Directproteinsequencing;Glycoprotein;Phosphoprotein;Referenceproteome;Secreted;Selenium;Selenocysteine;Signal		22.62529373	23.56070328	24.08577919	24.49775696	24.07366371	24.47376442	23.70310593	24.2444725	23.29763985	22.75069427	23.09359741	22.90856361	20.37023354	18.11159134	23.00742722	24.63245773	23.99717522	23.91218758	22.96531677	22.59990311	22.76407623	23.91718674	23.34753036	23.36401939	23.38795471	23.84182167	24.24952316	24.16536522	24.44468689
+	8.171861256	1.21376139	P01009	A1AT_HUMAN	SERPINA1	Alpha-1-antitrypsin	Color2 [A=255, R=169, G=169, B=169]	1	4		acute inflammatory response;acute-phase response;biological regulation;blood coagulation;coagulation;defense response;hemostasis;inflammatory response;multicellular organismal process;regulation of biological quality;regulation of body fluid levels;response to stimulus;response to stress;response to wounding	binding;endopeptidase inhibitor activity;endopeptidase regulator activity;enzyme binding;enzyme inhibitor activity;enzyme regulator activity;identical protein binding;peptidase inhibitor activity;peptidase regulator activity;protease binding;protein binding;serine-type endopeptidase inhibitor activity	cell part;coated vesicle;cytoplasmic membrane-bounded vesicle;cytoplasmic membrane-bounded vesicle lumen;cytoplasmic part;cytoplasmic vesicle;cytoplasmic vesicle part;endoplasmic reticulum;endoplasmic reticulum lumen;endoplasmic reticulum part;endoplasmic reticulum-Golgi intermediate compartment membrane;ER to Golgi transport vesicle;extracellular membrane-bounded organelle;extracellular organell…	biological regulation;coagulation;multicellular organismal process;regulation of body fluid levels;response to stimulus;response to stress	cell part;cytoplasmic membrane-bounded vesicle;endoplasmic reticulum;extracellular organelle;extracellular region;extracellular space;Golgi apparatus;intracellular membrane-bounded organelle;intracellular organelle;membrane;organelle;vesicle	Complement and coagulation cascades	Serpin	ABRAHAM_ALPC_VS_MULTIPLE_MYELOMA_UP;ACEVEDO_METHYLATED_IN_LIVER_CANCER_DN;AFFAR_YY1_TARGETS_DN;AMBROSINI_FLAVOPIRIDOL_TREATMENT_TP53;BASAKI_YBX1_TARGETS_DN;BENPORATH_NANOG_TARGETS;BENPORATH_SOX2_TARGETS;BERNARD_PPAPDC1B_TARGETS_DN;BOCHKIS_FOXA2_TARGETS;BROWNE_HCMV_INFECTION_4HR_DN;BRUINS_UVC_RESPONSE_VIA_TP53_GROUP_D;CAIRO_LIVER_DEVELOPMENT_DN;CHEN_LUNG_CANCER_SURVIVAL;CHEN_METABOLIC_SYNDROM_NETW…	3D-structure;Acutephase;Alternativesplicing;Bloodcoagulation;Directproteinsequencing;Endoplasmicreticulum;Extracellularmatrix;Glycoprotein;Hemostasis;Phosphoprotein;Proteaseinhibitor;Referenceproteome;Secreted;Serineproteaseinhibitor;Signal	SERPINA1-CTSG complex;SERPINA1-ELA2 complex	31.38272285	31.48378563	31.81107521	31.84798622	31.57149315	31.81173706	31.01868057	30.97185135	30.81438065	29.88870049	30.20843697	30.0841198	31.73453331	31.74529839	31.82070732	31.90956116	31.50473213	31.52510834	31.55005074	31.54852676	31.54257584	32.60319519	32.15078354	32.18344879	32.21695328	30.89409637	31.14173508	30.72870255	32.06023026
+	4.132059504	1.205737969	Q9NR34	MA1C1_HUMAN	MAN1C1	Mannosyl-oligosaccharide 1,2-alpha-mannosidase IC	Color2 [A=255, R=169, G=169, B=169]	1	4		carbohydrate metabolic process;cellular carbohydrate metabolic process;cellular macromolecule metabolic process;cellular metabolic process;cellular process;cellular protein metabolic process;glycosylation;macromolecule glycosylation;macromolecule metabolic process;macromolecule modification;metabolic process;primary metabolic process;protein glycosylation;protein metabolic process;protein modific…	binding;calcium ion binding;catalytic activity;cation binding;hydrolase activity;hydrolase activity, acting on glycosyl bonds;hydrolase activity, hydrolyzing O-glycosyl compounds;ion binding;mannosidase activity;mannosyl-oligosaccharide 1,2-alpha-mannosidase activity;mannosyl-oligosaccharide mannosidase activity;metal ion binding	cell part;cytoplasmic part;endoplasmic reticulum;extracellular membrane-bounded organelle;extracellular organelle;extracellular region part;extracellular vesicular exosome;Golgi apparatus part;Golgi membrane;intracellular membrane-bounded organelle;intracellular organelle;intracellular organelle part;intracellular part;membrane;membrane-bounded organelle;membrane-bounded vesicle;organelle;organel…	carbohydrate metabolic process;cellular metabolic process;cellular process;macromolecule metabolic process;macromolecule modification;metabolic process;primary metabolic process;protein glycosylation;protein metabolic process;protein modification process	cell part;endoplasmic reticulum;extracellular organelle;intracellular membrane-bounded organelle;intracellular organelle;membrane;organelle;vesicle	N-Glycan biosynthesis;Protein processing in endoplasmic reticulum;Various types of N-glycan biosynthesis	Glyco_hydro_47	ACEVEDO_LIVER_CANCER_UP;ACEVEDO_LIVER_TUMOR_VS_NORMAL_ADJACENT_TISSUE_UP;BENPORATH_ES_WITH_H3K27ME3;BIOCARTA_AMAN_PATHWAY;BIOCARTA_ERAD_PATHWAY;BOQUEST_STEM_CELL_CULTURED_VS_FRESH_UP;BOQUEST_STEM_CELL_UP;CAIRO_HEPATOBLASTOMA_CLASSES_DN;CAIRO_HEPATOBLASTOMA_DN;CHEN_METABOLIC_SYNDROM_NETWORK;CHICAS_RB1_TARGETS_CONFLUENT;CHYLA_CBFA2T3_TARGETS_UP;DAVICIONI_MOLECULAR_ARMS_VS_ERMS_UP;DESERT_PERIPORTAL_…	Calcium;Disulfidebond;Glycoprotein;Glycosidase;Golgiapparatus;Hydrolase;Membrane;Metal-binding;Phosphoprotein;Referenceproteome;Signal-anchor;Transmembrane;Transmembranehelix		21.42436218	21.65431976	22.19629097	23.44113731	22.96759415	23.59599495	22.84008026	22.87127876	23.30727577	19.22857666	20.57553101	19.9341526	20.14875412	21.84392357	19.54193687	21.8283596	19.4818325	17.96323967	22.46671104	22.85338211	23.53792763	23.59427452	22.23717499	22.4277935	23.09623337	23.09583282	23.31253433	23.32092857	23.30595398
+	3.508449765	1.202499125	P22914	CRYGS_HUMAN	CRYGS	Gamma-crystallin S	Color2 [A=255, R=169, G=169, B=169]	1	4		anatomical structure development;anatomical structure morphogenesis;developmental process;lens development in camera-type eye;morphogenesis of an epithelium;multicellular organismal process;neurological system process;sensory perception;sensory perception of light stimulus;system process;tissue morphogenesis;visual perception	structural constituent of eye lens;structural molecule activity		anatomical structure development;anatomical structure morphogenesis;developmental process;multicellular organismal process;neurological system process			Crystall	COLIN_PILOCYTIC_ASTROCYTOMA_VS_GLIOBLASTOMA_DN;COLINA_TARGETS_OF_4EBP1_AND_4EBP2;FOSTER_KDM1A_TARGETS_UP;GINESTIER_BREAST_CANCER_ZNF217_AMPLIFIED_DN;KIM_WT1_TARGETS_DN;KINSEY_TARGETS_OF_EWSR1_FLII_FUSION_UP;MARSON_BOUND_BY_FOXP3_STIMULATED;PARENT_MTOR_SIGNALING_UP;RIGGI_EWING_SARCOMA_PROGENITOR_UP;SHETH_LIVER_CANCER_VS_TXNIP_LOSS_PAM5;SLEBOS_HEAD_AND_NECK_CANCER_WITH_HPV_UP;WILCOX_RESPONSE_TO_PRO…	3D-structure;Acetylation;Cataract;Directproteinsequencing;Diseasevariant;Eyelensprotein;Referenceproteome;Repeat		25.81813812	26.1940918	26.43597031	25.25816727	24.77746582	25.37362671	25.22290039	25.21319199	24.96547127	26.06622887	26.08626366	26.18624306	25.89235687	25.98122978	26.01386452	26.41326141	26.129776	26.05042076	26.4353447	26.50986481	26.61867142	24.42881012	28.02855682	27.82543945	27.92991638	26.40894699	26.71623039	26.56231117	28.86206436
+	3.235609664	1.1995953	P13645;cRAP-P13645	K1C10_HUMAN;cRAP-K1C10_HUMAN	KRT10;cRAP-KRT10	Keratin, type I cytoskeletal 10	Color2 [A=255, R=169, G=169, B=169]	1	4		anatomical structure development;biological regulation;cell differentiation;cellular component assembly;cellular component organization;cellular component organization at cellular level;cellular component organization or biogenesis;cellular component organization or biogenesis at cellular level;cellular developmental process;cellular macromolecule metabolic process;cellular metabolic process;cell…	binding;protein binding;protein dimerization activity;protein heterodimerization activity;structural constituent of epidermis;structural molecule activity	cell part;cell surface;cornified envelope;cytoplasm;cytoplasmic part;cytoskeletal part;cytoskeleton;cytosol;extracellular membrane-bounded organelle;extracellular organelle;extracellular region part;extracellular space;extracellular vesicular exosome;intermediate filament;intracellular membrane-bounded organelle;intracellular non-membrane-bounded organelle;intracellular organelle;intracellular or…	anatomical structure development;biological regulation;cell differentiation;cellular component assembly;cellular component organization;cellular metabolic process;cellular process;cytoskeleton organization;developmental process;macromolecular complex assembly;macromolecule metabolic process;macromolecule modification;metabolic process;organelle organization;primary metabolic process;protein compl…	cell part;cell surface;cytoplasm;cytoskeleton;cytosol;extracellular organelle;extracellular space;intracellular membrane-bounded organelle;intracellular non-membrane-bounded organelle;intracellular organelle;macromolecular complex;membrane;nucleus;organelle;protein complex;vesicle		Filament	ACEVEDO_LIVER_CANCER_WITH_H3K9ME3_UP;ACOSTA_PROLIFERATION_INDEPENDENT_MYC_TARGETS_DN;AGUIRRE_PANCREATIC_CANCER_COPY_NUMBER_UP;AMIT_SERUM_RESPONSE_120_MCF10A;AMIT_SERUM_RESPONSE_480_MCF10A;BASAKI_YBX1_TARGETS_UP;BONOME_OVARIAN_CANCER_SURVIVAL_SUBOPTIMAL_DEBULKING;BORCZUK_MALIGNANT_MESOTHELIOMA_UP;COLINA_TARGETS_OF_4EBP1_AND_4EBP2;FAELT_B_CLL_WITH_VH_REARRANGEMENTS_DN;FOURNIER_ACINAR_DEVELOPMENT_LA…	3D-structure;Coiledcoil;Cytoplasm;Directproteinsequencing;Diseasevariant;Disulfidebond;Ichthyosis;Intermediatefilament;Keratin;Phosphoprotein;Referenceproteome;Secreted		26.25624657	27.31749916	27.62159538	26.98888969	26.29950523	26.52310181	27.51825905	27.68036461	27.60904121	28.08138657	28.34030151	28.50434113	28.34851837	28.90249443	29.04899597	27.38004875	27.67853928	27.31679344	32.31812668	32.15653992	31.80360794	24.03104019	31.6307888	31.5315609	32.46724319	30.92811203	31.45466995	31.33872414	30.56700516
+	3.062141571	1.195029032	O76061	STC2_HUMAN	STC2	Stanniocalcin-2	Color2 [A=255, R=169, G=169, B=169]	1	4		anatomical structure development;biological regulation;calcium ion homeostasis;cation homeostasis;cellular calcium ion homeostasis;cellular cation homeostasis;cellular chemical homeostasis;cellular divalent inorganic cation homeostasis;cellular homeostasis;cellular ion homeostasis;cellular metal ion homeostasis;cellular process;cellular response to chemical stimulus;cellular response to hypoxia;c…	binding;cation binding;enzyme binding;heme binding;hormone activity;identical protein binding;ion binding;iron ion binding;metal ion binding;protein binding;protein dimerization activity;protein homodimerization activity;receptor binding;tetrapyrrole binding;transition metal ion binding	cell part;cytoplasmic part;endoplasmic reticulum;endoplasmic reticulum lumen;endoplasmic reticulum part;extracellular region part;extracellular space;Golgi apparatus;intracellular membrane-bounded organelle;intracellular organelle;intracellular organelle lumen;intracellular organelle part;intracellular part;membrane-bounded organelle;membrane-enclosed lumen;organelle;organelle lumen;organelle par…	anatomical structure development;biological regulation;cellular homeostasis;cellular ion homeostasis;cellular process;developmental process;homeostatic process;response to chemical stimulus;response to endogenous stimulus;response to external stimulus;response to extracellular stimulus;response to oxidative stress;response to stimulus;response to stress;signal transduction	cell part;endoplasmic reticulum;extracellular space;Golgi apparatus;intracellular membrane-bounded organelle;intracellular organelle;organelle		Stanniocalcin	AMUNDSON_RESPONSE_TO_ARSENITE;BENPORATH_EED_TARGETS;BENPORATH_ES_WITH_H3K27ME3;BERNARD_PPAPDC1B_TARGETS_DN;BHAT_ESR1_TARGETS_NOT_VIA_AKT1_UP;BHAT_ESR1_TARGETS_VIA_AKT1_UP;BLANCO_MELO_COVID19_SARS_COV_2_INFECTION_A594_CELLS_UP;BLANCO_MELO_COVID19_SARS_COV_2_INFECTION_CALU3_CELLS_UP;BLANCO_MELO_RESPIRATORY_SYNCYTIAL_VIRUS_INFECTION_A594_CELLS_UP;BLUM_RESPONSE_TO_SALIRASIB_UP;BONOME_OVARIAN_CANCER_S…	3D-structure;Disulfidebond;Glycoprotein;Hormone;Phosphoprotein;Referenceproteome;Secreted;Signal		19.83759689	20.22990227	19.77357292	22.06851387	21.25238228	21.74041557	19.66373062	21.51561737	18.45808792	19.46055412	21.33345985	19.93300056	20.40318108	19.77081871	19.94957161	20.91350365	17.9330864	19.31756401	19.90613937	19.43057442	20.0739193	19.71931839	19.78943825	19.62474823	20.87858391	20.689888	20.91412163	20.97458458	22.04164696
+	6.895949289	1.184831301	O00461	GOLI4_HUMAN	GOLIM4	Golgi integral membrane protein 4	Color2 [A=255, R=169, G=169, B=169]	1	4				cell part;cis-Golgi network;cytoplasmic membrane-bounded vesicle;cytoplasmic part;cytoplasmic vesicle;endocytic vesicle;endosomal part;endosome membrane;Golgi apparatus;Golgi apparatus part;Golgi cisterna membrane;Golgi lumen;Golgi membrane;intracellular membrane-bounded organelle;intracellular organelle;intracellular organelle lumen;intracellular organelle part;intracellular part;membrane;membra…		cell part;cytoplasmic membrane-bounded vesicle;Golgi apparatus;intracellular membrane-bounded organelle;intracellular organelle;membrane;organelle;vesicle			BEGUM_TARGETS_OF_PAX3_FOXO1_FUSION_UP;BENPORATH_NANOG_TARGETS;BLALOCK_ALZHEIMERS_DISEASE_UP;BROWNE_HCMV_INFECTION_48HR_DN;CREIGHTON_ENDOCRINE_THERAPY_RESISTANCE_1;GOLDRATH_HOMEOSTATIC_PROLIFERATION;GOLDRATH_IMMUNE_MEMORY;GRAESSMANN_APOPTOSIS_BY_DOXORUBICIN_DN;GRUETZMANN_PANCREATIC_CANCER_UP;HAMAI_APOPTOSIS_VIA_TRAIL_UP;IVANOVA_HEMATOPOIESIS_MATURE_CELL;IZADPANAH_STEM_CELL_ADIPOSE_VS_BONE_UP;JAATI…	Coiledcoil;Endosome;Glycoprotein;Golgiapparatus;Lipoprotein;Membrane;Myristate;Phosphoprotein;Referenceproteome;Signal-anchor;Transmembrane;Transmembranehelix;Transport		21.23618507	20.91381454	21.52054977	21.62360382	20.88968277	21.31379318	18.86144638	19.62786674	19.37250328	18.85388184	19.79275513	19.82565308	20.36772537	20.36289597	20.11818314	21.64570808	21.34800339	21.24409485	21.02082253	21.26643372	20.96707916	19.1827755	21.59952354	21.17108345	21.40361404	21.94056892	22.54390144	21.82274628	21.89000702
+	2.143397056	1.178590676	P04040;cRAP-P04040	CATA_HUMAN;cRAP-CATA_HUMAN	CAT;cRAP-CAT	Catalase	Color2 [A=255, R=169, G=169, B=169]	1	4		acylglycerol metabolic process;aerobic respiration;alcohol metabolic process;anatomical structure development;biological regulation;catabolic process;cell differentiation;cellular catabolic process;cellular developmental process;cellular lipid metabolic process;cellular metabolic process;cellular process;cellular respiration;cellular response to chemical stimulus;cellular response to growth facto…	aminoacylase activity;antioxidant activity;binding;catalase activity;catalytic activity;cation binding;coenzyme binding;cofactor binding;enzyme binding;heme binding;hydrolase activity;hydrolase activity, acting on carbon-nitrogen (but not peptide) bonds;hydrolase activity, acting on carbon-nitrogen (but not peptide) bonds, in linear amides;identical protein binding;ion binding;iron ion binding;me…	adherens junction;anchoring junction;cell junction;cell part;cell-substrate adherens junction;cell-substrate junction;cytoplasm;cytoplasmic membrane-bounded vesicle lumen;cytoplasmic part;cytoplasmic vesicle part;cytosol;extracellular membrane-bounded organelle;extracellular organelle;extracellular region;extracellular region part;extracellular vesicular exosome;focal adhesion;intracellular membr…	alcohol metabolic process;anatomical structure development;biological regulation;catabolic process;cell differentiation;cellular lipid metabolic process;cellular metabolic process;cellular process;cellular respiration;developmental process;generation of precursor metabolites and energy;glycerol ether metabolic process;lipid metabolic process;macromolecule metabolic process;metabolic process;prima…	cell part;cytoplasm;cytosol;extracellular organelle;extracellular region;intracellular membrane-bounded organelle;intracellular organelle;macromolecular complex;membrane;microbody;mitochondrion;organelle;peroxisome;vesicle	Amyotrophic lateral sclerosis (ALS);Methane metabolism;Peroxisome;Tryptophan metabolism	Catalase;Catalase-rel	ACEVEDO_METHYLATED_IN_LIVER_CANCER_DN;BASAKI_YBX1_TARGETS_DN;BIOCARTA_LONGEVITY_PATHWAY;BOCHKIS_FOXA2_TARGETS;BRUINS_UVC_RESPONSE_VIA_TP53_GROUP_A;BURTON_ADIPOGENESIS_6;CAIRO_HEPATOBLASTOMA_CLASSES_DN;CARRILLOREIXACH_HEPATOBLASTOMA_VS_NORMAL_DN;CHIANG_LIVER_CANCER_SUBCLASS_PROLIFERATION_DN;CHIARETTI_T_ALL_RELAPSE_PROGNOSIS;CORONEL_RFX7_DIRECT_TARGETS_UP;CREIGHTON_ENDOCRINE_THERAPY_RESISTANCE_3;DU…	3D-structure;Acetylation;Directproteinsequencing;Heme;Hydrogenperoxide;Iron;Metal-binding;Mitogen;NADP;Oxidoreductase;Peroxidase;Peroxisome;Phosphoprotein;Referenceproteome		20.8456192	22.27775192	18.30234528	19.26000977	18.88134766	19.39114952	19.01540756	18.97232628	19.28544998	19.26251411	19.10310555	19.42167854	19.14959145	19.97468948	19.9059124	20.02139854	18.67199326	18.59464264	23.47635078	23.31923485	22.99175072	21.20509529	22.27729988	21.81343269	22.83571815	21.59381485	22.23883629	22.2245121	22.69225311
+	1.417845606	1.175575241	P00738	HPT_HUMAN	HP	Haptoglobin	Color2 [A=255, R=169, G=169, B=169]	1	4		acute inflammatory response;acute-phase response;biological regulation;defense response;defense response to bacterium;immune system process;inflammatory response;multi-organism process;negative regulation of biological process;negative regulation of catabolic process;negative regulation of catalytic activity;negative regulation of cellular catabolic process;negative regulation of cellular metabol…	antioxidant activity;binding;catalytic activity;endopeptidase activity;hemoglobin binding;hydrolase activity;peptidase activity;peptidase activity, acting on L-amino acid peptides;protein binding;serine hydrolase activity;serine-type endopeptidase activity;serine-type peptidase activity	blood microparticle;cell part;cytoplasmic membrane-bounded vesicle lumen;cytoplasmic part;cytoplasmic vesicle part;endocytic vesicle lumen;extracellular membrane-bounded organelle;extracellular organelle;extracellular region;extracellular region part;extracellular space;extracellular vesicular exosome;haptoglobin-hemoglobin complex;intracellular organelle part;intracellular part;macromolecular co…	biological regulation;immune system process;multi-organism process;response to biotic stimulus;response to chemical stimulus;response to oxidative stress;response to stimulus;response to stress	cell part;extracellular organelle;extracellular region;extracellular space;macromolecular complex;organelle;protein complex;vesicle		Trypsin	BIDUS_METASTASIS_DN;BOGNI_TREATMENT_RELATED_MYELOID_LEUKEMIA_UP;BOYLAN_MULTIPLE_MYELOMA_C_D_DN;BOYLAN_MULTIPLE_MYELOMA_PCA1_UP;BURTON_ADIPOGENESIS_6;BYSTRYKH_HEMATOPOIESIS_STEM_CELL_AND_BRAIN_QTL_TRANS;CADWELL_ATG16L1_TARGETS_UP;CAIRO_HEPATOBLASTOMA_DN;CAIRO_LIVER_DEVELOPMENT_DN;CARRILLOREIXACH_HEPATOBLASTOMA_VS_NORMAL_DN;CASORELLI_APL_SECONDARY_VS_DE_NOVO_UP;CHYLA_CBFA2T3_TARGETS_UP;DELYS_THYROI…	3D-structure;Acutephase;Alternativesplicing;Antibiotic;Antimicrobial;Antioxidant;Directproteinsequencing;Diseasevariant;Disulfidebond;Glycoprotein;Hemoglobin-binding;Immunity;Referenceproteome;Repeat;Secreted;Serineproteasehomolog;Signal;Sushi		26.35559654	26.62021065	26.78196716	29.09177971	28.45567894	28.99568939	28.73686028	28.76168823	28.37974739	25.37188911	25.93774033	25.65322876	26.74064827	26.9270649	26.82954788	25.38010025	24.87384415	24.84226799	28.09090996	27.89964104	28.44322586	26.38640594	28.52169609	28.46730995	28.52182961	29.19097137	29.60204697	29.29295349	26.47819328
+	6.009211321	1.171394893	Q9P2S2	NRX2A_HUMAN	NRXN2	Neurexin-2	Color2 [A=255, R=169, G=169, B=169]	1	4		adult behavior;auditory behavior;behavior;behavioral interaction between organisms;biological adhesion;biological regulation;cell adhesion;cell communication;cell-cell adhesion;cell-cell signaling;cellular component assembly;cellular component assembly at cellular level;cellular component organization;cellular component organization at cellular level;cellular component organization or biogenesis;…	binding;calcium channel regulator activity;cation binding;cell adhesion molecule binding;channel regulator activity;ion binding;metal ion binding;molecular transducer activity;neuroligin family protein binding;protein binding;receptor activity;signal transducer activity;signaling receptor activity;transmembrane signaling receptor activity	cell part;cell projection;macromolecular complex;membrane;plasma membrane;presynaptic membrane;synapse part;synaptic membrane	behavior;behavioral interaction between organisms;biological adhesion;biological regulation;cell adhesion;cell communication;cell-cell signaling;cellular component assembly;cellular component organization;cellular localization;cellular membrane organization;cellular process;establishment of localization;localization;membrane organization;multicellular organismal process;multi-organism process;neu…	cell part;cell projection;macromolecular complex;membrane;plasma membrane	Cell adhesion molecules (CAMs)	Laminin_G_2	BLALOCK_ALZHEIMERS_DISEASE_UP;CHEOK_RESPONSE_TO_HD_MTX_DN;DAVICIONI_MOLECULAR_ARMS_VS_ERMS_DN;HADDAD_T_LYMPHOCYTE_AND_NK_PROGENITOR_DN;KEGG_CELL_ADHESION_MOLECULES_CAMS;KYNG_WERNER_SYNDROM_AND_NORMAL_AGING_UP;LIU_OVARIAN_CANCER_TUMORS_AND_XENOGRAFTS_XDGS_DN;MARTENS_BOUND_BY_PML_RARA_FUSION;MEISSNER_BRAIN_HCP_WITH_H3K4ME2;MEISSNER_NPC_HCP_WITH_H3_UNMETHYLATED;MIKKELSEN_MCV6_HCP_WITH_H3K27ME3;MIKKE…	Alternativepromoterusage;Alternativesplicing;Calcium;Celladhesion;Cellmembrane;Cellprojection;Disulfidebond;EGF-likedomain;Glycoprotein;Heparansulfate;Membrane;Metal-binding;Proteoglycan;Referenceproteome;Repeat;Signal;Synapse;Transmembrane;Transmembranehelix		20.28430939	20.56335831	20.58473587	22.92320824	21.92864799	22.49331284	21.68942833	22.3096981	22.19283676	19.8429718	20.6043396	19.09720802	20.15222549	20.36654282	21.23515129	22.33327293	21.71657562	18.63604355	22.12527084	22.55441666	22.2136879	19.77293968	21.71835327	21.896101	21.98330688	22.35778046	22.86435699	22.74238205	22.41134834
+	4.000475268	1.164391646	P06276	CHLE_HUMAN	BCHE	Cholinesterase	Color2 [A=255, R=169, G=169, B=169]	1	4		acetylcholine catabolic process;acetylcholine metabolic process;alcohol metabolic process;alkaloid metabolic process;amine catabolic process;amine metabolic process;behavior;biological regulation;catabolic process;cell differentiation;cellular amine metabolic process;cellular biogenic amine catabolic process;cellular biogenic amine metabolic process;cellular catabolic process;cellular development…	acetylcholinesterase activity;alcohol binding;amine binding;beta-amyloid binding;binding;carboxylic ester hydrolase activity;catalytic activity;cation binding;choline binding;cholinesterase activity;enzyme binding;hydrolase activity;hydrolase activity, acting on ester bonds;identical protein binding;ion binding;protein binding;quaternary ammonium group binding	blood microparticle;cell part;cytoplasmic part;endoplasmic reticulum lumen;endoplasmic reticulum part;extracellular region;extracellular region part;extracellular space;intracellular organelle lumen;intracellular organelle part;intracellular part;membrane;membrane-enclosed lumen;nuclear envelope lumen;nuclear part;organelle envelope lumen;organelle lumen;organelle part;plasma membrane	alcohol metabolic process;amine metabolic process;behavior;biological regulation;catabolic process;cell differentiation;cellular metabolic process;cellular nitrogen compound metabolic process;cellular process;developmental process;drug metabolic process;heterocycle metabolic process;hormone metabolic process;macromolecule metabolic process;metabolic process;multicellular organismal process;neurol…	cell part;extracellular region;extracellular space;membrane;plasma membrane		AChE_tetra;COesterase	BOQUEST_STEM_CELL_CULTURED_VS_FRESH_UP;BROWNE_HCMV_INFECTION_48HR_DN;BRUECKNER_TARGETS_OF_MIRLET7A3_UP;CARRILLOREIXACH_HEPATOBLASTOMA_VS_NORMAL_DN;CHARAFE_BREAST_CANCER_LUMINAL_VS_MESENCHYMAL_DN;DAVICIONI_TARGETS_OF_PAX_FOXO1_FUSIONS_UP;ENK_UV_RESPONSE_EPIDERMIS_DN;GOBERT_OLIGODENDROCYTE_DIFFERENTIATION_DN;GRYDER_PAX3FOXO1_ENHANCERS_IN_TADS;GRYDER_PAX3FOXO1_ENHANCERS_KO_DOWN;HAN_SATB1_TARGETS_UP;…	3D-structure;Directproteinsequencing;Diseasevariant;Disulfidebond;Glycoprotein;Hydrolase;Phosphoprotein;Referenceproteome;Secreted;Serineesterase;Sialicacid;Signal		20.42360687	21.72253609	21.75743484	19.30679512	17.03333855	20.8489399	20.77568054	20.28268814	17.86323929	20.48683548	20.00676346	19.42570496	20.22016144	19.69216537	19.89822006	18.40940666	19.96565819	17.67392349	20.48275566	19.38366318	20.24533844	21.68164253	18.47830963	18.23560143	21.11319351	20.81166649	21.03136253	21.26345062	21.07974815
+	8.35164668	1.14470469	A0M8Q6	IGLC7_HUMAN	IGLC7	Immunoglobulin lambda constant 7	Color2 [A=255, R=169, G=169, B=169]	1	4		activation of immune response;adaptive immune response;adaptive immune response based on somatic recombination of immune receptors built from immunoglobulin superfamily domains;antigen receptor-mediated signaling pathway;B cell mediated immunity;B cell receptor signaling pathway;biological regulation;cell surface receptor linked signaling pathway;cellular process;cellular response to stimulus;imm…	antigen binding;binding	cell part;extracellular region;extracellular region part;extracellular space;IgA immunoglobulin complex;IgD immunoglobulin complex;IgE immunoglobulin complex;IgG immunoglobulin complex;IgM immunoglobulin complex;immunoglobulin complex;macromolecular complex;membrane;plasma membrane;protein complex	biological regulation;cellular process;immune system process;response to stimulus;signal transduction	cell part;extracellular region;extracellular space;immunoglobulin complex;macromolecular complex;membrane;plasma membrane;protein complex		C1-set	OUELLET_CULTURED_OVARIAN_CANCER_INVASIVE_VS_LMP_DN;TARTE_PLASMA_CELL_VS_PLASMABLAST_UP;YOSHIMURA_MAPK8_TARGETS_UP	Adaptiveimmunity;Cellmembrane;Disulfidebond;Immunity;Immunoglobulin;Immunoglobulindomain;Membrane;Referenceproteome;Secreted		28.98477745	29.16882324	29.97614098	29.88732338	29.76882362	30.3817997	29.62276077	30.08877754	29.88399887	28.11061668	28.57247543	28.50599098	30.04818535	29.97210503	30.17494583	29.72137451	29.3794651	29.27928352	30.58388519	30.46889305	30.43224144	30.26463509	32.14266205	31.76486206	31.67863274	30.29349136	30.59703827	30.11627007	30.60145378
+	2.292805452	1.139044308	P0CG47;P0CG48;P62979;P62987;cRAP-P62979	RL40_HUMAN;RS27A_HUMAN;UBB_HUMAN;UBC_HUMAN;cRAP-RS27A_HUMAN	RPS27A;UBA52;UBB;UBC;cRAP-RPS27A	Polyubiquitin-B	Color2 [A=255, R=169, G=169, B=169]	1	4		adipose tissue development;anatomical structure development;anatomical structure morphogenesis;biological regulation;biosynthetic process;catabolic process;cell cycle phase;cell cycle process;cell development;cell part morphogenesis;cell projection morphogenesis;cell projection organization;cellular biosynthetic process;cellular catabolic process;cellular chemical homeostasis;cellular component m…	binding;cation binding;enzyme binding;ion binding;metal ion binding;nucleic acid binding;protease binding;protein binding;protein tag;RNA binding;structural constituent of ribosome;structural molecule activity;ubiquitin protein ligase binding	cell body;cell part;cell projection;cytoplasm;cytoplasmic part;cytoplasmic vesicle membrane;cytoplasmic vesicle part;cytosol;cytosolic large ribosomal subunit;cytosolic part;cytosolic ribosome;cytosolic small ribosomal subunit;endocytic vesicle membrane;endoplasmic reticulum;endoplasmic reticulum membrane;endoplasmic reticulum part;endosomal part;endosome membrane;extracellular membrane-bounded o…	anatomical structure development;anatomical structure morphogenesis;biological regulation;biosynthetic process;catabolic process;cell development;cellular component morphogenesis;cellular component movement;cellular component organization;cellular homeostasis;cellular ion homeostasis;cellular metabolic process;cellular process;cytoplasmic translation;cytoskeleton-dependent intracellular transport…	cell body;cell part;cell projection;cytoplasm;cytosol;endoplasmic reticulum;extracellular organelle;extracellular space;intracellular membrane-bounded organelle;intracellular non-membrane-bounded organelle;intracellular organelle;macromolecular complex;membrane;mitochondrion;neuron projection;neuronal cell body;nucleolus;nucleoplasm;nucleus;organelle;plasma membrane;preribosome;ribonucleoprotein …	Parkinson's disease;PPAR signaling pathway;Ribosome	Ribosomal_L40e;Ribosomal_S27;ubiquitin	ABE_INNER_EAR;ACEVEDO_LIVER_CANCER_UP;ACEVEDO_LIVER_TUMOR_VS_NORMAL_ADJACENT_TISSUE_UP;AFFAR_YY1_TARGETS_UP;BENPORATH_MYC_MAX_TARGETS;BENPORATH_MYC_TARGETS_WITH_EBOX;BENPORATH_NANOG_TARGETS;BENPORATH_SOX2_TARGETS;BILANGES_SERUM_AND_RAPAMYCIN_SENSITIVE_GENES;BLALOCK_ALZHEIMERS_DISEASE_DN;BOGNI_TREATMENT_RELATED_MYELOID_LEUKEMIA_UP;BONOME_OVARIAN_CANCER_SURVIVAL_OPTIMAL_DEBULKING;BOUDOUKHA_BOUND_BY…	3D-structure;Acetylation;ADP-ribosylation;Cytoplasm;Directproteinsequencing;Isopeptidebond;Membrane;Metal-binding;Methylation;Mitochondrion;Mitochondrionoutermembrane;Nucleus;Phosphoprotein;Referenceproteome;Repeat;Ribonucleoprotein;Ribosomalprotein;Ublconjugation;Zinc;Zinc-finger	40S ribosomal subunit, cytoplasmic;60S ribosomal subunit, cytoplasmic;Ribosome, cytoplasmic	21.06476402	21.88062477	22.25267982	22.20897675	21.44730568	21.42346191	21.93509865	22.25141144	22.06767845	21.99160194	22.15762138	22.27779007	22.70515633	23.4044075	23.44298553	22.24350166	22.39974976	21.95051193	27.29480171	27.16965866	26.84476852	22.67375374	24.41027451	24.19158745	24.90599251	24.53606033	25.07683372	24.8366642	25.30251312
+	3.300055736	1.12830212	Q96S96	PEBP4_HUMAN	PEBP4	Phosphatidylethanolamine-binding protein 4	Color2 [A=255, R=169, G=169, B=169]	1	4				extracellular membrane-bounded organelle;extracellular organelle;extracellular region part;extracellular vesicular exosome;membrane-bounded organelle;membrane-bounded vesicle;organelle;vesicle		extracellular organelle;organelle;vesicle		PBP	ACEVEDO_METHYLATED_IN_LIVER_CANCER_DN;MARTENS_BOUND_BY_PML_RARA_FUSION;ZHENG_BOUND_BY_FOXP3;ZWANG_TRANSIENTLY_UP_BY_2ND_EGF_PULSE_ONLY	Directproteinsequencing;Glycoprotein;Referenceproteome;Secreted;Signal		21.21257019	25.23025703	26.32608986	25.27394485	24.75248337	25.27258682	23.99090576	24.47114372	23.67633247	18.97840118	23.24652672	21.78876495	24.63856316	24.07541084	24.0858593	24.6286869	24.21893692	24.01859856	24.82983589	24.69290733	24.61460876	24.07781601	24.27275658	23.96855545	24.44092178	24.93405151	25.35389519	25.25834656	25.91562462
+	4.491580357	1.126663185	P09668	CATH_HUMAN	CTSH	Pro-cathepsin H	Color2 [A=255, R=169, G=169, B=169]	1	4		adaptive immune response;adaptive immune response based on somatic recombination of immune receptors built from immunoglobulin superfamily domains;anatomical structure development;anatomical structure homeostasis;anatomical structure morphogenesis;antigen processing and presentation;biological regulation;bradykinin catabolic process;catabolic process;cell killing;cellular catabolic process;cellul…	activating MHC class I receptor activity;aminopeptidase activity;apoptotic protease activator activity;binding;caspase activator activity;caspase regulator activity;catalytic activity;cysteine-type endopeptidase activity;cysteine-type peptidase activity;endopeptidase activity;enzyme activator activity;enzyme regulator activity;exopeptidase activity;HLA-A specific activating MHC class I receptor a…	cell part;cytoplasmic membrane-bounded vesicle lumen;cytoplasmic part;cytoplasmic vesicle part;cytosol;extracellular membrane-bounded organelle;extracellular organelle;extracellular region;extracellular region part;extracellular space;extracellular vesicular exosome;intracellular membrane-bounded organelle;intracellular organelle;intracellular organelle part;intracellular part;lysosome;lytic vacu…	anatomical structure development;anatomical structure morphogenesis;biological regulation;catabolic process;cell killing;cellular metabolic process;cellular process;developmental process;homeostatic process;immune system process;macromolecule metabolic process;metabolic process;peptide metabolic process;primary metabolic process;protein maturation;protein metabolic process;proteolysis;proteolysis…	cell part;cytosol;extracellular organelle;extracellular region;extracellular space;intracellular membrane-bounded organelle;intracellular organelle;lysosome;organelle;vacuole;vesicle	Lysosome	Inhibitor_I29;Peptidase_C1	ACEVEDO_LIVER_CANCER_UP;ADDYA_ERYTHROID_DIFFERENTIATION_BY_HEMIN;APPEL_IMATINIB_RESPONSE;BAELDE_DIABETIC_NEPHROPATHY_UP;BASSO_B_LYMPHOCYTE_NETWORK;BLALOCK_ALZHEIMERS_DISEASE_UP;BOHN_PRIMARY_IMMUNODEFICIENCY_SYNDROM_DN;BOQUEST_STEM_CELL_DN;BYSTROEM_CORRELATED_WITH_IL5_UP;CAIRO_LIVER_DEVELOPMENT_DN;CERVERA_SDHB_TARGETS_2;CHANG_IMMORTALIZED_BY_HPV31_UP;CHEN_METABOLIC_SYNDROM_NETWORK;CHICAS_RB1_TARGE…	3D-structure;Directproteinsequencing;Disulfidebond;Glycoprotein;Hydrolase;Lysosome;Protease;Referenceproteome;Signal;Thiolprotease;Zymogen		21.78771591	22.03250504	21.64765167	21.73422432	20.95919037	21.40964508	18.62122154	21.59518623	21.49850082	18.46882629	20.13502502	19.02241135	20.2886982	20.2180748	19.19387817	18.60889053	20.16158676	20.5194149	22.201931	22.0534687	21.93693924	22.70285797	21.86552238	21.70986176	22.11912727	21.6126976	22.04986763	21.5366745	21.28134155
+	8.482088204	1.122452759	Q13332	PTPRS_HUMAN	PTPRS	Receptor-type tyrosine-protein phosphatase S	Color2 [A=255, R=169, G=169, B=169]	1	4		anatomical structure development;biological regulation;cellular macromolecule metabolic process;cellular metabolic process;cellular process;cellular protein metabolic process;cerebellum development;cerebral cortex development;corpus callosum development;dephosphorylation;developmental process;hippocampus development;macromolecule metabolic process;macromolecule modification;metabolic process;nega…	binding;carbohydrate binding;catalytic activity;chondroitin sulfate binding;glycoprotein binding;glycosaminoglycan binding;heparan sulfate proteoglycan binding;heparin binding;hydrolase activity;hydrolase activity, acting on ester bonds;pattern binding;phosphatase activity;phosphoprotein phosphatase activity;phosphoric ester hydrolase activity;polysaccharide binding;protein binding;protein tyrosi…	axon;cell part;cell projection;cell projection part;clathrin coated vesicle membrane;coated vesicle membrane;cytoplasmic part;cytoplasmic vesicle membrane;cytoplasmic vesicle part;cytosol;extracellular membrane-bounded organelle;extracellular organelle;extracellular region part;extracellular vesicular exosome;growth cone;intracellular organelle part;intracellular part;membrane;membrane-bounded or…	anatomical structure development;biological regulation;cellular metabolic process;cellular process;developmental process;macromolecule metabolic process;macromolecule modification;metabolic process;phosphorus metabolic process;primary metabolic process;protein dephosphorylation;protein metabolic process;protein modification process	cell part;cell projection;cytosol;extracellular organelle;membrane;neuron projection;organelle;plasma membrane;site of polarized growth;vesicle		fn3;Ig_3;I-set;Y_phosphatase	BONOME_OVARIAN_CANCER_SURVIVAL_SUBOPTIMAL_DEBULKING;BOYLAN_MULTIPLE_MYELOMA_C_D_UP;BRUINS_UVC_RESPONSE_LATE;CAIRO_LIVER_DEVELOPMENT_UP;DELACROIX_RARG_BOUND_MEF;FIGUEROA_AML_METHYLATION_CLUSTER_1_DN;FIGUEROA_AML_METHYLATION_CLUSTER_4_DN;GRAESSMANN_APOPTOSIS_BY_DOXORUBICIN_DN;GRAESSMANN_RESPONSE_TO_MC_AND_DOXORUBICIN_DN;HOFMANN_MYELODYSPLASTIC_SYNDROM_HIGH_RISK_UP;HOFMANN_MYELODYSPLASTIC_SYNDROM_LO…	3D-structure;Alternativesplicing;Celladhesion;Cellmembrane;Cellprojection;Cytoplasmicvesicle;Disulfidebond;Glycoprotein;Heparin-binding;Hydrolase;Immunoglobulindomain;Membrane;Proteinphosphatase;Receptor;Referenceproteome;Repeat;Signal;Synapse;Synaptosome;Transmembrane;Transmembranehelix		21.21359634	21.03600693	20.83445168	21.90119171	21.58511925	22.2903614	21.9111042	21.88226891	21.7917614	19.07707977	21.41100121	20.57015991	20.5813942	21.3372612	20.6739006	21.46002007	21.0015049	18.60473633	22.04720497	20.73000908	20.80464172	21.95531273	20.84760094	21.05940056	21.34777069	21.94130898	22.26847839	21.83649635	22.45551872
+	2.335572044	1.117913503	A0A075B6J9	LV218_HUMAN	IGLV2-18	Immunoglobulin lambda variable 2-18	Color2 [A=255, R=169, G=169, B=169]	1	4		adaptive immune response;immune response;immune system process;response to stimulus		cell part;extracellular region part;extracellular space;immunoglobulin complex;macromolecular complex;membrane;plasma membrane;protein complex	immune system process;response to stimulus	cell part;extracellular space;immunoglobulin complex;macromolecular complex;membrane;plasma membrane;protein complex		V-set		Adaptiveimmunity;Cellmembrane;Disulfidebond;Immunity;Immunoglobulin;Immunoglobulindomain;Membrane;Pyrrolidonecarboxylicacid;Referenceproteome;Secreted;Signal		22.04754257	21.26288223	20.78106308	18.51193428	21.91991234	20.75327873	20.31558418	19.22823906	19.04783821	20.12526512	18.44048882	19.52640724	21.34529305	22.08880997	20.75736618	23.63697243	23.32450485	23.2235508	21.68079376	22.27365875	21.55838585	22.88194847	24.33511543	24.2091217	23.5894146	21.42547226	21.9546566	21.24645042	23.19891167
+	2.725901709	1.110981661	Q9H2A7	CXL16_HUMAN	CXCL16	C-X-C motif chemokine 16	Color2 [A=255, R=169, G=169, B=169]	1	4		biological regulation;cell chemotaxis;cell migration;cell motility;cellular component movement;cellular component organization;cellular component organization or biogenesis;cellular membrane organization;cellular process;cellular response to chemical stimulus;cellular response to stimulus;chemotaxis;endocytosis;establishment of localization;immune system process;leukocyte chemotaxis;leukocyte mig…	binding;cargo receptor activity;chemokine activity;chemokine receptor binding;cytokine activity;cytokine receptor binding;G-protein-coupled receptor binding;lipoprotein particle binding;lipoprotein particle receptor activity;low-density lipoprotein particle binding;low-density lipoprotein receptor activity;protein binding;protein-lipid complex binding;receptor activity;receptor binding;scavenger …	cell part;extracellular region;extracellular region part;extracellular space;membrane;plasma membrane	biological regulation;cell motility;cellular component movement;cellular component organization;cellular membrane organization;cellular process;endocytosis;establishment of localization;immune system process;locomotion;membrane invagination;membrane organization;response to chemical stimulus;response to external stimulus;response to stimulus;transport;vesicle-mediated transport	cell part;extracellular region;extracellular space;membrane;plasma membrane	Chemokine signaling pathway;Cytokine-cytokine receptor interaction		ACEVEDO_LIVER_CANCER_DN;BENPORATH_EED_TARGETS;BENPORATH_ES_WITH_H3K27ME3;BENPORATH_PRC2_TARGETS;BENPORATH_SUZ12_TARGETS;BLANCO_MELO_BRONCHIAL_EPITHELIAL_CELLS_INFLUENZA_A_DEL_NS1_INFECTION_UP;CHEN_METABOLIC_SYNDROM_NETWORK;CHIANG_LIVER_CANCER_SUBCLASS_CTNNB1_DN;DARWICHE_PAPILLOMA_PROGRESSION_RISK;DARWICHE_PAPILLOMA_RISK_HIGH_UP;DARWICHE_PAPILLOMA_RISK_LOW_DN;DARWICHE_SKIN_TUMOR_PROMOTER_UP;DARWIC…	Cellmembrane;Chemotaxis;Cytokine;Disulfidebond;Glycoprotein;Membrane;Referenceproteome;Secreted;Signal;Transmembrane;Transmembranehelix		21.01413536	22.09093285	21.68367958	19.32351875	17.71062469	19.65125465	18.36907387	19.13691521	19.04285049	20.40219879	19.33765602	20.52733421	20.15860367	21.07858086	19.26241875	20.65617752	19.7054081	19.63248634	16.92016411	18.56851959	20.21991539	19.66888046	21.67344093	21.61701965	18.84954262	19.50292206	20.45987892	19.75602913	21.41077232
+	4.077720897	1.109364532	P01876	IGHA1_HUMAN	IGHA1	Immunoglobulin heavy constant alpha 1	Color2 [A=255, R=169, G=169, B=169]	1	4		activation of immune response;adaptive immune response;anatomical structure homeostasis;antibacterial humoral response;antigen receptor-mediated signaling pathway;antimicrobial humoral response;B cell receptor signaling pathway;biological regulation;cell surface receptor linked signaling pathway;cellular process;cellular response to stimulus;complement activation;complement activation, classical …	antigen binding;binding	blood microparticle;cell part;dimeric IgA immunoglobulin complex;extracellular membrane-bounded organelle;extracellular organelle;extracellular region;extracellular region part;extracellular space;extracellular vesicular exosome;IgA immunoglobulin complex;IgA immunoglobulin complex, circulating;IgG immunoglobulin complex;immunoglobulin complex;immunoglobulin complex, circulating;macromolecular co…	biological regulation;cellular process;homeostatic process;immune system process;macromolecule metabolic process;metabolic process;multicellular organismal process;multi-organism process;primary metabolic process;protein metabolic process;response to biotic stimulus;response to stimulus;response to stress;signal transduction	cell part;extracellular organelle;extracellular region;extracellular space;immunoglobulin complex;macromolecular complex;membrane;organelle;plasma membrane;protein complex;vesicle		C1-set	ALCALAY_AML_BY_NPM1_LOCALIZATION_UP;BOSCO_EPITHELIAL_DIFFERENTIATION_MODULE;CASORELLI_ACUTE_PROMYELOCYTIC_LEUKEMIA_UP;CHEOK_RESPONSE_TO_HD_MTX_UP;DODD_NASOPHARYNGEAL_CARCINOMA_UP;EHRLICH_ICF_SYNDROM_DN;FARMER_BREAST_CANCER_CLUSTER_1;HAHTOLA_MYCOSIS_FUNGOIDES_DN;HELLER_SILENCED_BY_METHYLATION_UP;HOLLMANN_APOPTOSIS_VIA_CD40_DN;LIU_OVARIAN_CANCER_TUMORS_AND_XENOGRAFTS_XDGS_DN;LUI_THYROID_CANCER_CLUS…	3D-structure;Adaptiveimmunity;Alternativesplicing;Cellmembrane;Chromophore;Chromosomalrearrangement;Directproteinsequencing;Disulfidebond;Glycoprotein;Immunity;Immunoglobulin;Immunoglobulindomain;Membrane;Referenceproteome;Secreted;Transmembrane;Transmembranehelix		26.79576683	27.0014534	27.71789742	28.29535294	27.81674004	28.27350044	27.82188225	28.04265213	27.67935181	26.36409187	26.62477684	26.32218933	29.03583717	28.98154259	29.11884308	27.48280716	27.19696808	27.01642036	28.23188019	28.24537277	28.30305862	27.29740143	28.03269768	28.1659317	28.24545288	26.73153687	27.17004967	26.89364243	27.59375954
+	3.396032688	1.099687879	Q92859	NEO1_HUMAN	NEO1	Neogenin	Color2 [A=255, R=169, G=169, B=169]	1	4		anatomical structure formation involved in morphogenesis;axon guidance;biological adhesion;biological regulation;cation homeostasis;cell adhesion;cell migration;cell motility;cellular cation homeostasis;cellular chemical homeostasis;cellular component movement;cellular homeostasis;cellular ion homeostasis;cellular iron ion homeostasis;cellular metal ion homeostasis;cellular process;chemical homeo…	binding;BMP receptor binding;cadherin binding;cell adhesion molecule binding;molecular transducer activity;protein binding;receptor activity;receptor binding;receptor serine/threonine kinase binding;signal transducer activity;signaling receptor activity;transmembrane receptor protein serine/threonine kinase binding	axon part;axonal growth cone;cell part;cell projection part;cell surface;cytoplasmic part;Golgi apparatus;growth cone;intracellular membrane-bounded organelle;intracellular organelle;intracellular organelle part;intracellular part;membrane;membrane-bounded organelle;nuclear part;nucleoplasm;organelle;organelle part;plasma membrane;site of polarized growth	anatomical structure formation involved in morphogenesis;biological adhesion;biological regulation;cell adhesion;cell motility;cellular component movement;cellular homeostasis;cellular ion homeostasis;cellular process;developmental process;establishment of localization;homeostatic process;locomotion;multicellular organismal process;protein transport;regulation of transport;response to chemical st…	cell part;cell surface;Golgi apparatus;intracellular membrane-bounded organelle;intracellular organelle;membrane;nucleoplasm;organelle;plasma membrane;site of polarized growth	Cell adhesion molecules (CAMs)	fn3;Ig_2;Ig_3;I-set;Neogenin_C	AMBROSINI_FLAVOPIRIDOL_TREATMENT_TP53;BROWNE_HCMV_INFECTION_24HR_UP;CAIRO_LIVER_DEVELOPMENT_UP;COLINA_TARGETS_OF_4EBP1_AND_4EBP2;DEURIG_T_CELL_PROLYMPHOCYTIC_LEUKEMIA_UP;DOUGLAS_BMI1_TARGETS_UP;ENK_UV_RESPONSE_EPIDERMIS_DN;GAUSSMANN_MLL_AF4_FUSION_TARGETS_E_DN;GAVIN_FOXP3_TARGETS_CLUSTER_P3;GOBERT_OLIGODENDROCYTE_DIFFERENTIATION_DN;HAN_SATB1_TARGETS_UP;HASINA_NOL7_TARGETS_UP;HILLION_HMGA1_TARGETS…	3D-structure;Alternativesplicing;Celladhesion;Cellmembrane;Disulfidebond;Glycoprotein;Immunoglobulindomain;Membrane;Phosphoprotein;Referenceproteome;Repeat;Signal;Transmembrane;Transmembranehelix		20.71637535	19.93775558	20.98618889	22.69636917	21.03113365	21.74979401	20.49547768	20.34585762	20.41680908	19.31085205	20.39279175	21.68880463	19.41985893	21.00455856	19.78372765	21.71005058	20.2183075	19.86143875	19.75873375	19.44121552	21.81867599	20.18458557	18.51497269	20.33462906	20.80071259	21.82896805	22.16870308	21.95766449	21.96228218
+	2.646848649	1.084983129	P01602	KV105_HUMAN	IGKV1-5	Immunoglobulin kappa variable 1-5	Color2 [A=255, R=169, G=169, B=169]	1	4		adaptive immune response;immune response;immune system process;response to stimulus	antigen binding;binding	blood microparticle;cell part;extracellular membrane-bounded organelle;extracellular organelle;extracellular region;extracellular region part;extracellular space;extracellular vesicular exosome;immunoglobulin complex;macromolecular complex;membrane;membrane-bounded organelle;membrane-bounded vesicle;organelle;plasma membrane;protein complex;vesicle	immune system process;response to stimulus	cell part;extracellular organelle;extracellular region;extracellular space;immunoglobulin complex;macromolecular complex;membrane;organelle;plasma membrane;protein complex;vesicle		V-set	ACEVEDO_METHYLATED_IN_LIVER_CANCER_DN;LIU_OVARIAN_CANCER_TUMORS_AND_XENOGRAFTS_XDGS_DN;REACTOME_ADAPTIVE_IMMUNE_SYSTEM;REACTOME_ANTI_INFLAMMATORY_RESPONSE_FAVOURING_LEISHMANIA_PARASITE_INFECTION;REACTOME_ANTIGEN_ACTIVATES_B_CELL_RECEPTOR_BCR_LEADING_TO_GENERATION_OF_SECOND_MESSENGERS;REACTOME_BINDING_AND_UPTAKE_OF_LIGANDS_BY_SCAVENGER_RECEPTORS;REACTOME_CD22_MEDIATED_BCR_REGULATION;REACTOME_CELL_…	Adaptiveimmunity;Cellmembrane;Directproteinsequencing;Disulfidebond;Immunity;Immunoglobulin;Immunoglobulindomain;Membrane;Referenceproteome;Secreted;Signal		25.38962173	25.55476189	25.99263	28.46920586	27.94130135	28.39824486	28.38884735	28.43364906	28.0287323	25.8029213	25.62529182	25.39859962	21.40720749	25.21099472	25.75502968	25.85333061	25.71154594	25.37797356	26.55319786	26.48933029	26.57777405	28.42499542	27.85314751	27.92453003	27.93821526	27.08505058	27.56578445	27.34004211	27.52256775
+	5.769476773	1.069750044	P08697	A2AP_HUMAN	SERPINF2	Alpha-2-antiplasmin	Color2 [A=255, R=169, G=169, B=169]	1	4		acute inflammatory response;acute-phase response;anatomical structure morphogenesis;biological regulation;blood vessel morphogenesis;cellular component organization;cellular component organization at cellular level;cellular component organization or biogenesis;cellular component organization or biogenesis at cellular level;cellular process;circulatory system process;collagen fibril organization;d…	binding;endopeptidase inhibitor activity;endopeptidase regulator activity;enzyme binding;enzyme inhibitor activity;enzyme regulator activity;identical protein binding;peptidase inhibitor activity;peptidase regulator activity;protease binding;protein binding;protein dimerization activity;protein homodimerization activity;serine-type endopeptidase inhibitor activity	blood microparticle;cell part;cell surface;cytoplasmic membrane-bounded vesicle lumen;cytoplasmic part;cytoplasmic vesicle part;extracellular membrane-bounded organelle;extracellular organelle;extracellular region;extracellular region part;extracellular space;extracellular vesicular exosome;fibrinogen complex;intracellular organelle part;intracellular part;macromolecular complex;membrane-bounded …	anatomical structure morphogenesis;biological regulation;cellular component organization;cellular process;circulatory system process;developmental process;endocrine process;extracellular matrix organization;extracellular structure organization;multicellular organismal process;regulation of organelle organization;response to chemical stimulus;response to stimulus;response to stress	cell part;cell surface;extracellular organelle;extracellular region;extracellular space;macromolecular complex;organelle;protein complex;vesicle	Complement and coagulation cascades	Serpin	ACEVEDO_LIVER_CANCER_DN;BLANCO_MELO_HUMAN_PARAINFLUENZA_VIRUS_3_INFECTION_A594_CELLS_DN;BLANCO_MELO_RESPIRATORY_SYNCYTIAL_VIRUS_INFECTION_A594_CELLS_DN;BOCHKIS_FOXA2_TARGETS;BOYAULT_LIVER_CANCER_SUBCLASS_G23_DN;BYSTRYKH_HEMATOPOIESIS_STEM_CELL_QTL_TRANS;CAIRO_LIVER_DEVELOPMENT_DN;DELACROIX_RAR_BOUND_ES;DIRMEIER_LMP1_RESPONSE_EARLY;HSIAO_LIVER_SPECIFIC_GENES;JAZAG_TGFB1_SIGNALING_DN;KEGG_COMPLEMEN…	Acutephase;Alternativesplicing;Directproteinsequencing;Diseasevariant;Disulfidebond;Glycoprotein;Isopeptidebond;Proteaseinhibitor;Referenceproteome;Secreted;Serineproteaseinhibitor;Signal;Sulfation		25.25330925	25.37501335	25.8653698	26.60956955	26.05872917	26.45341492	25.57976341	25.80636978	25.550354	25.28843689	25.6224556	25.23265457	25.64919472	25.48909187	25.67132568	25.66648483	25.29205894	24.97904205	26.09778976	26.05090332	26.0624752	27.18479156	26.07532501	26.18390656	26.14091873	25.49015236	25.87737846	25.57154655	26.5658493
+	5.125089479	1.06771927	P05060	SCG1_HUMAN	CHGB	Secretogranin-1	Color2 [A=255, R=169, G=169, B=169]	1	4			binding;hormone activity;protein binding;receptor binding	cell part;cytoplasmic membrane-bounded vesicle;cytoplasmic part;cytoplasmic vesicle;endoplasmic reticulum lumen;endoplasmic reticulum part;extracellular region part;extracellular space;intracellular membrane-bounded organelle;intracellular organelle;intracellular organelle lumen;intracellular organelle part;intracellular part;membrane-bounded organelle;membrane-bounded vesicle;membrane-enclosed l…		cell part;cytoplasmic membrane-bounded vesicle;extracellular space;intracellular membrane-bounded organelle;intracellular organelle;organelle;vesicle		Granin	BRUECKNER_TARGETS_OF_MIRLET7A3_UP;CARRILLOREIXACH_HEPATOBLASTOMA_VS_NORMAL_UP;GAUSSMANN_MLL_AF4_FUSION_TARGETS_G_UP;KAAB_HEART_ATRIUM_VS_VENTRICLE_UP;KIM_ALL_DISORDERS_CALB1_CORR_UP;KIM_GERMINAL_CENTER_T_HELPER_UP;KIM_MYC_AMPLIFICATION_TARGETS_UP;LEIN_LOCALIZED_TO_PROXIMAL_DENDRITES;LEIN_NEURON_MARKERS;LIU_OVARIAN_CANCER_TUMORS_AND_XENOGRAFTS_XDGS_DN;LU_AGING_BRAIN_DN;MEISSNER_NPC_HCP_WITH_H3K4ME…	Cleavageonpairofbasicresidues;Directproteinsequencing;Disulfidebond;Glycoprotein;Phosphoprotein;Proteoglycan;Referenceproteome;Secreted;Signal;Sulfation		25.85111809	21.22330666	23.2019577	24.31389618	23.7988224	24.21129227	23.18016052	22.82732773	22.07016373	23.96307755	24.0658226	23.83273506	23.29921913	23.23006058	23.55631256	23.85526848	23.53739548	23.20282173	23.34242439	23.29754066	23.36658287	20.51175117	24.34288597	24.5295887	24.15884018	24.54269409	25.07146835	24.56513405	24.60680771
+	2.177365839	1.067534674	P18428	LBP_HUMAN	LBP	Lipopolysaccharide-binding protein	Color2 [A=255, R=169, G=169, B=169]	1	4		activation of immune response;activation of innate immune response;acute inflammatory response;acute-phase response;biological regulation;carbohydrate transport;cell activation;cell activation involved in immune response;cell chemotaxis;cell migration;cell motility;cell surface pattern recognition receptor signaling pathway;cell surface receptor linked signaling pathway;cellular component movemen…	binding;coreceptor activity;lipopeptide binding;lipopolysaccharide binding;lipoteichoic acid binding;molecular transducer activity;peptide binding;protein binding;receptor activity;receptor binding;signal transducer activity;signaling receptor activity	cell part;cell surface;extracellular membrane-bounded organelle;extracellular organelle;extracellular region;extracellular region part;extracellular space;extracellular vesicular exosome;membrane;membrane-bounded organelle;membrane-bounded vesicle;organelle;vesicle	biological regulation;carbohydrate transport;cell activation;cell motility;cellular component movement;cellular process;detection of stimulus;establishment of localization;immune system process;lipopolysaccharide transport;locomotion;multi-organism process;response to biotic stimulus;response to chemical stimulus;response to external stimulus;response to stimulus;response to stress;signal transdu…	cell part;cell surface;extracellular organelle;extracellular region;extracellular space;membrane;organelle;vesicle	ko05152;Toll-like receptor signaling pathway	LBP_BPI_CETP;LBP_BPI_CETP_C	ABBUD_LIF_SIGNALING_1_UP;BIOCARTA_GSK3_PATHWAY;BLANCO_MELO_COVID19_SARS_COV_2_LOW_MOI_INFECTION_A594_ACE2_EXPRESSING_CELLS_UP;BYSTRYKH_HEMATOPOIESIS_STEM_CELL_QTL_TRANS;CAIRO_LIVER_DEVELOPMENT_DN;CARRILLOREIXACH_HEPATOBLASTOMA_VS_NORMAL_DN;CASTELLANO_NRAS_TARGETS_UP;CHYLA_CBFA2T3_TARGETS_UP;COATES_MACROPHAGE_M1_VS_M2_DN;COLINA_TARGETS_OF_4EBP1_AND_4EBP2;CUI_TCF21_TARGETS_2_UP;CUI_TCF21_TARGETS_UP…	Antibiotic;Antimicrobial;Directproteinsequencing;Disulfidebond;Glycoprotein;Immunity;Innateimmunity;Lipidtransport;Membrane;Referenceproteome;Secreted;Signal;Transport		20.26745796	22.51627731	21.42885971	23.19925499	23.30449295	23.99049187	23.70362282	24.05817795	23.61140823	19.85909462	19.71891785	23.36196136	20.35538292	19.6638546	20.80899811	19.23812103	22.40083694	18.27903366	24.19432449	19.48516273	19.73010254	24.52064896	22.86044502	23.00057411	23.16287994	21.5254097	22.09041023	21.97728157	22.62478638
+	4.547116391	1.067350448	P10643	CO7_HUMAN	C7	Complement component C7	Color2 [A=255, R=169, G=169, B=169]	1	4		activation of immune response;biological regulation;cell killing;complement activation;complement activation, alternative pathway;complement activation, classical pathway;defense response;humoral immune response;immune effector process;immune response;immune system process;innate immune response;killing of cells of other organism;macromolecule metabolic process;metabolic process;multi-organism pr…		cell part;extracellular membrane-bounded organelle;extracellular organelle;extracellular region;extracellular region part;extracellular space;extracellular vesicular exosome;macromolecular complex;membrane;membrane attack complex;membrane part;membrane-bounded organelle;membrane-bounded vesicle;organelle;plasma membrane;plasma membrane part;pore complex;protein complex;vesicle	biological regulation;cell killing;immune system process;killing of cells of other organism;macromolecule metabolic process;metabolic process;multi-organism process;primary metabolic process;protein metabolic process;response to stimulus;response to stress	cell part;extracellular organelle;extracellular region;extracellular space;macromolecular complex;membrane;organelle;plasma membrane;protein complex;vesicle	Complement and coagulation cascades;Prion diseases;Systemic lupus erythematosus	Kazal_3;Ldl_recept_a;MACPF;Sushi;TSP_1	ACEVEDO_LIVER_TUMOR_VS_NORMAL_ADJACENT_TISSUE_DN;BIOCARTA_ALTERNATIVE_PATHWAY;BIOCARTA_CLASSIC_PATHWAY;BIOCARTA_COMP_PATHWAY;BIOCARTA_LAIR_PATHWAY;BIOCARTA_LECTIN_PATHWAY;BLALOCK_ALZHEIMERS_DISEASE_UP;BONOME_OVARIAN_CANCER_SURVIVAL_SUBOPTIMAL_DEBULKING;BOQUEST_STEM_CELL_CULTURED_VS_FRESH_DN;BOQUEST_STEM_CELL_UP;BORCZUK_MALIGNANT_MESOTHELIOMA_DN;CAIRO_HEPATOBLASTOMA_CLASSES_DN;CHIANG_LIVER_CANCER_…	3D-structure;Complementalternatepathway;Complementpathway;Cytolysis;Directproteinsequencing;Diseasevariant;Disulfidebond;EGF-likedomain;Glycoprotein;Immunity;Innateimmunity;Membraneattackcomplex;Referenceproteome;Repeat;Secreted;Signal;Sushi		21.27195168	24.11989784	24.48984909	24.06951523	23.70353889	24.05847549	24.02023506	24.30241585	23.99449348	23.25173759	23.98138237	23.34865189	24.42093086	24.15223122	23.93371391	23.68919945	23.39015961	23.38574409	24.11171722	23.93261337	23.9908123	25.39235306	25.38396645	25.16589737	25.32466888	23.8247757	24.06936646	23.90671349	24.74928856
+	5.761985966	1.051892644	P0C0L5	CO4B_HUMAN	C4B_2	Complement C4-B	Color2 [A=255, R=169, G=169, B=169]	1	4		activation of immune response;biological regulation;complement activation;complement activation, classical pathway;defense response;detection of biotic stimulus;detection of chemical stimulus;detection of molecule of bacterial origin;detection of stimulus;humoral immune response;immune effector process;immune response;immune system process;inflammatory response;innate immune response;macromolecul…	binding;carbohydrate binding;complement binding;endopeptidase inhibitor activity;endopeptidase regulator activity;enzyme inhibitor activity;enzyme regulator activity;peptidase inhibitor activity;peptidase regulator activity;protein binding	axon;blood microparticle;cell part;cell projection;dendrite;extracellular membrane-bounded organelle;extracellular organelle;extracellular region;extracellular region part;extracellular space;extracellular vesicular exosome;membrane;membrane-bounded organelle;membrane-bounded vesicle;neuron projection;organelle;plasma membrane;synapse;vesicle	biological regulation;detection of stimulus;immune system process;macromolecule metabolic process;metabolic process;primary metabolic process;protein metabolic process;regulation of transport;response to biotic stimulus;response to chemical stimulus;response to stimulus;response to stress	cell part;cell projection;extracellular organelle;extracellular region;extracellular space;membrane;neuron projection;organelle;plasma membrane;synapse;vesicle	Complement and coagulation cascades;Staphylococcus aureus infection;Systemic lupus erythematosus	A2M;A2M_BRD;A2M_recep;ANATO;MG2;MG3;MG4;NTR;TED_complement	BENPORATH_CYCLING_GENES;BIOCARTA_CLASSIC_PATHWAY;BIOCARTA_COMP_PATHWAY;BIOCARTA_LECTIN_PATHWAY;CARRILLOREIXACH_HEPATOBLASTOMA_VS_NORMAL_DN;COLINA_TARGETS_OF_4EBP1_AND_4EBP2;DEBIASI_APOPTOSIS_BY_REOVIRUS_INFECTION_DN;GOBERT_OLIGODENDROCYTE_DIFFERENTIATION_DN;GRAESSMANN_APOPTOSIS_BY_DOXORUBICIN_UP;GRAESSMANN_APOPTOSIS_BY_SERUM_DEPRIVATION_UP;HUMMERICH_SKIN_CANCER_PROGRESSION_DN;IVANOVA_HEMATOPOIESI…	3D-structure;Bloodgroupantigen;Cellprojection;Cleavageonpairofbasicresidues;Complementpathway;Directproteinsequencing;Disulfidebond;Glycoprotein;Immunity;Inflammatoryresponse;Innateimmunity;Phosphoprotein;Referenceproteome;Secreted;Signal;Sulfation;Synapse;Systemiclupuserythematosus;Thioesterbond		24.59659767	25.30682373	24.902771	25.73285675	25.61113548	26.21536064	25.20185471	25.51984596	25.6427269	25.45979309	25.65081406	25.65904999	27.01367569	27.14151001	27.1348381	25.60984421	25.56165695	25.06485176	26.32696915	26.14959526	26.27602959	27.86725235	28.03308678	27.56443214	27.58462143	26.64426041	26.99376678	27.10859871	27.65016937
+	5.106955489	1.047682588	Q4KMG0	CDON_HUMAN	CDON	Cell adhesion molecule-related/down-regulated by oncogenes	Color2 [A=255, R=169, G=169, B=169]	1	4		anatomical structure development;anatomical structure formation involved in morphogenesis;anatomical structure morphogenesis;anterior/posterior pattern specification;biological adhesion;biological regulation;body morphogenesis;cell adhesion;cell differentiation;cell fate specification;cell proliferation;cell surface receptor linked signaling pathway;cellular developmental process;cellular process…		cell part;membrane;plasma membrane	anatomical structure development;anatomical structure formation involved in morphogenesis;anatomical structure morphogenesis;biological adhesion;biological regulation;cell adhesion;cell differentiation;cell proliferation;cellular process;developmental process;regulation of protein modification process;response to stimulus;signal transduction;syncytium formation	cell part;membrane;plasma membrane		fn3;Ig_3;I-set	BROWNE_HCMV_INFECTION_24HR_DN;DOUGLAS_BMI1_TARGETS_UP;GEORGES_TARGETS_OF_MIR192_AND_MIR215;GRAESSMANN_APOPTOSIS_BY_SERUM_DEPRIVATION_UP;GRAESSMANN_RESPONSE_TO_MC_AND_SERUM_DEPRIVATION_UP;GRYDER_PAX3FOXO1_ENHANCERS_IN_TADS;GRYDER_PAX3FOXO1_ENHANCERS_KO_DOWN;GRYDER_PAX3FOXO1_TOP_ENHANCERS;IWANAGA_CARCINOGENESIS_BY_KRAS_PTEN_DN;KEGG_MEDICUS_REFERENCE_HEDGEHOG_SIGNALING_PATHWAY_PTCH_CORECEPTOR;KINSEY…	3D-structure;Alternativesplicing;Cellmembrane;Diseasevariant;Disulfidebond;Glycoprotein;Holoprosencephaly;Immunoglobulindomain;Membrane;Referenceproteome;Repeat;Signal;Transmembrane;Transmembranehelix		20.83663559	20.73132515	21.83857346	21.13905525	20.46686554	20.90297508	21.85931396	21.2168293	19.385746	20.13393593	20.81320381	20.95893478	19.92304039	21.93037224	22.07929039	20.11480141	19.98952484	21.45000267	20.70210075	21.13782501	21.49420929	20.03438568	19.50586891	20.7920475	20.47356987	21.38099289	21.96451569	21.78940582	22.20527267
+	2.292471925	1.038440833	Q96KN2	CNDP1_HUMAN	CNDP1	Beta-Ala-His dipeptidase	Color2 [A=255, R=169, G=169, B=169]	1	4		biological regulation;macromolecule metabolic process;metabolic process;primary metabolic process;protein metabolic process;proteolysis;regulation of biological process;regulation of macromolecule metabolic process;regulation of metabolic process;regulation of primary metabolic process;regulation of protein metabolic process	binding;carboxypeptidase activity;catalytic activity;cation binding;dipeptidase activity;exopeptidase activity;hydrolase activity;ion binding;metal ion binding;metallodipeptidase activity;metalloexopeptidase activity;metallopeptidase activity;peptidase activity;peptidase activity, acting on L-amino acid peptides	cell part;cytoplasmic part;cytosol;extracellular region;intracellular part	biological regulation;macromolecule metabolic process;metabolic process;primary metabolic process;protein metabolic process;proteolysis	cell part;cytosol;extracellular region	beta-Alanine metabolism;Histidine metabolism	M20_dimer;Peptidase_M20	ACEVEDO_LIVER_CANCER_DN;CARRILLOREIXACH_HEPATOBLASTOMA_VS_NORMAL_DN;KEGG_BETA_ALANINE_METABOLISM;KEGG_HISTIDINE_METABOLISM	3D-structure;Carboxypeptidase;Glycoprotein;Hydrolase;Metal-binding;Metalloprotease;Phosphoprotein;Protease;Referenceproteome;Secreted;Signal;Zinc		21.9279213	20.64325523	20.5635128	23.30952454	23.17412758	23.36500931	23.10176659	23.82274437	23.04007721	18.9983139	23.0733242	22.5662632	19.79961586	18.26324081	19.84468651	22.71478462	22.70166206	22.6891613	23.00439453	23.2008419	23.05811119	19.51178741	21.61759758	21.76265907	21.96848679	22.12200928	22.62304497	22.4573822	22.96608925
+	1.639531305	1.033206758	P45877	PPIC_HUMAN	PPIC	Peptidyl-prolyl cis-trans isomerase C	Color2 [A=255, R=169, G=169, B=169]	1	4		cellular macromolecule metabolic process;cellular metabolic process;cellular process;cellular protein metabolic process;macromolecule metabolic process;macromolecule modification;metabolic process;peptidyl-amino acid modification;peptidyl-proline modification;primary metabolic process;protein folding;protein metabolic process;protein modification process;protein peptidyl-prolyl isomerization	binding;catalytic activity;cis-trans isomerase activity;cyclosporin A binding;drug binding;isomerase activity;peptide binding;peptidyl-prolyl cis-trans isomerase activity	cell part;cytoplasm;extracellular membrane-bounded organelle;extracellular organelle;extracellular region part;extracellular vesicular exosome;intracellular membrane-bounded organelle;intracellular organelle;intracellular part;membrane-bounded organelle;membrane-bounded vesicle;organelle;vesicle	cellular metabolic process;cellular process;macromolecule metabolic process;macromolecule modification;metabolic process;peptidyl-amino acid modification;primary metabolic process;protein folding;protein metabolic process;protein modification process	cell part;cytoplasm;extracellular organelle;intracellular membrane-bounded organelle;intracellular organelle;organelle;vesicle		Pro_isomerase	ACEVEDO_LIVER_CANCER_UP;ACEVEDO_LIVER_TUMOR_VS_NORMAL_ADJACENT_TISSUE_UP;BASSO_HAIRY_CELL_LEUKEMIA_UP;BRUINS_UVC_RESPONSE_LATE;BUYTAERT_PHOTODYNAMIC_THERAPY_STRESS_DN;CAIRO_LIVER_DEVELOPMENT_UP;CHEN_METABOLIC_SYNDROM_NETWORK;CHYLA_CBFA2T3_TARGETS_UP;DARWICHE_PAPILLOMA_RISK_HIGH_UP;DARWICHE_PAPILLOMA_RISK_LOW_UP;DARWICHE_SKIN_TUMOR_PROMOTER_UP;DARWICHE_SQUAMOUS_CELL_CARCINOMA_UP;DESERT_EXTRACELLUL…	3D-structure;Cytoplasm;Isomerase;Referenceproteome;Rotamase		20.99726486	21.94276047	22.77850151	17.97210503	18.3599205	19.39125824	20.99150085	18.50712776	21.43545151	18.74580956	21.22134972	19.40118408	21.07923698	21.9837265	21.27495575	18.7575016	18.86924362	19.97435379	21.42838287	21.89228058	21.89666557	20.40130997	20.91529465	18.64585114	22.15305328	22.37607384	22.70993996	22.18992996	22.74804497
+	4.982248752	1.003521541	Q9Y4L1	HYOU1_HUMAN	HYOU1	Hypoxia up-regulated protein 1	Color2 [A=255, R=169, G=169, B=169]	1	4		cellular process;cellular response to chemical stimulus;cellular response to hypoxia;cellular response to oxygen levels;cellular response to stimulus;cellular response to stress;ER to Golgi vesicle-mediated transport;establishment of localization;establishment of localization in cell;Golgi vesicle transport;intracellular transport;response to chemical stimulus;response to endoplasmic reticulum st…	adenyl nucleotide binding;adenyl ribonucleotide binding;adenyl-nucleotide exchange factor activity;ATP binding;ATPase regulator activity;binding;chaperone binding;enzyme regulator activity;nucleoside-triphosphatase regulator activity;nucleotide binding;protein binding;purine nucleotide binding;purine ribonucleoside triphosphate binding;purine ribonucleotide binding;ribonucleotide binding;unfolded…	adherens junction;anchoring junction;cell junction;cell part;cell-substrate adherens junction;cell-substrate junction;cytoplasmic membrane-bounded vesicle lumen;cytoplasmic part;cytoplasmic vesicle part;endocytic vesicle lumen;endoplasmic reticulum;endoplasmic reticulum chaperone complex;endoplasmic reticulum lumen;endoplasmic reticulum part;extracellular membrane-bounded organelle;extracellular …	cellular process;establishment of localization;Golgi vesicle transport;response to chemical stimulus;response to stimulus;response to stress;transport;vesicle-mediated transport	cell part;endoplasmic reticulum;extracellular organelle;extracellular region;intracellular membrane-bounded organelle;intracellular organelle;macromolecular complex;membrane;organelle;protein complex;vesicle	Protein processing in endoplasmic reticulum	HSP70	ACEVEDO_LIVER_CANCER_UP;ACEVEDO_LIVER_TUMOR_VS_NORMAL_ADJACENT_TISSUE_UP;BAE_BRCA1_TARGETS_DN;BENPORATH_EED_TARGETS;BLALOCK_ALZHEIMERS_DISEASE_DN;BLANCO_MELO_HUMAN_PARAINFLUENZA_VIRUS_3_INFECTION_A594_CELLS_UP;BLUM_RESPONSE_TO_SALIRASIB_UP;DEBIASI_APOPTOSIS_BY_REOVIRUS_INFECTION_DN;DOUGLAS_BMI1_TARGETS_UP;ENK_UV_RESPONSE_EPIDERMIS_UP;FERRANDO_T_ALL_WITH_MLL_ENL_FUSION_UP;FLECHNER_PBL_KIDNEY_TRANS…	Acetylation;Alternativesplicing;ATP-binding;Chaperone;Directproteinsequencing;Diseasevariant;Endoplasmicreticulum;Glycoprotein;Nucleotide-binding;Phosphoprotein;Referenceproteome;Signal;Stressresponse		21.08335686	20.25819778	19.5813961	21.21082497	20.26337624	20.82528877	19.10313416	19.95271683	19.50592995	19.64641762	20.10154343	18.15886307	20.49620438	20.41981888	20.609869	21.3469696	20.04163742	19.35507774	20.74431419	20.34039497	20.47897339	20.86392403	18.76457405	18.73743248	18.45660973	21.24341393	21.65853882	21.10709953	21.32902145
+	2.293296168	0.997574443	P27169	PON1_HUMAN	PON1	Serum paraoxonase/arylesterase 1	Color2 [A=255, R=169, G=169, B=169]	1	4		alcohol metabolic process;amine metabolic process;aromatic compound catabolic process;biological regulation;carboxylic acid catabolic process;carboxylic acid metabolic process;catabolic process;cellular amine metabolic process;cellular aromatic compound metabolic process;cellular biogenic amine metabolic process;cellular catabolic process;cellular ketone metabolic process;cellular lipid metabolic…	aryldialkylphosphatase activity;arylesterase activity;binding;calcium ion binding;carboxylic ester hydrolase activity;catalytic activity;cation binding;hydrolase activity;hydrolase activity, acting on ester bonds;identical protein binding;ion binding;lipid binding;metal ion binding;phosphatase activity;phospholipid binding;phosphoric ester hydrolase activity;protein binding;protein dimerization a…	blood microparticle;cell part;cytoplasmic part;endoplasmic reticulum membrane;endoplasmic reticulum part;extracellular membrane-bounded organelle;extracellular organelle;extracellular region;extracellular region part;extracellular space;extracellular vesicular exosome;high-density lipoprotein particle;intracellular organelle part;intracellular part;macromolecular complex;membrane;membrane part;me…	alcohol metabolic process;amine metabolic process;biological regulation;catabolic process;cellular aromatic compound metabolic process;cellular ketone metabolic process;cellular lipid metabolic process;cellular metabolic process;cellular nitrogen compound metabolic process;cellular process;lipid metabolic process;metabolic process;nitrogen compound metabolic process;organic acid metabolic process…	cell part;extracellular organelle;extracellular region;extracellular space;macromolecular complex;membrane;organelle;vesicle	Aminobenzoate degradation;Bisphenol degradation	Arylesterase	ACEVEDO_LIVER_CANCER_DN;ACEVEDO_LIVER_TUMOR_VS_NORMAL_ADJACENT_TISSUE_DN;ALFANO_MYC_TARGETS;BOYAULT_LIVER_CANCER_SUBCLASS_G3_DN;BROWNE_HCMV_INFECTION_48HR_DN;CAIRO_HEPATOBLASTOMA_CLASSES_DN;CAIRO_HEPATOBLASTOMA_DN;CARRILLOREIXACH_HEPATOBLASTOMA_VS_NORMAL_DN;DESERT_PERIPORTAL_HEPATOCELLULAR_CARCINOMA_SUBCLASS_UP;JAZAERI_BREAST_CANCER_BRCA1_VS_BRCA2_DN;LEE_EARLY_T_LYMPHOCYTE_UP;LEE_LIVER_CANCER_CIP…	3D-structure;Calcium;Directproteinsequencing;Disulfidebond;Glycoprotein;HDL;Hydrolase;Metal-binding;Referenceproteome;Secreted;Signal		21.41237259	21.17318344	21.33462524	24.13829041	23.55281258	24.26407623	23.59947205	23.51294327	23.2206707	21.24855995	21.71668434	21.92253494	23.12969398	23.32040596	23.24004364	19.98592567	20.85869217	20.54287338	23.52957726	23.33104134	23.73294449	24.76334	24.57869339	24.44682693	24.47144699	22.56774139	22.86469078	22.80857277	22.87299156
+	3.688065476	0.996507092	P55285	CADH6_HUMAN	CDH6	Cadherin-6	Color2 [A=255, R=169, G=169, B=169]	1	4		adherens junction organization;anatomical structure morphogenesis;biological adhesion;biological regulation;calcium-dependent cell-cell adhesion;cell adhesion;cell adhesion mediated by integrin;cell junction assembly;cell junction organization;cell morphogenesis;cell surface receptor linked signaling pathway;cell-cell adhesion;cell-cell adhesion mediated by cadherin;cell-cell junction assembly;ce…	binding;cadherin binding;calcium ion binding;cation binding;cell adhesion molecule binding;ion binding;metal ion binding;protein binding	adherens junction;anchoring junction;catenin complex;cell junction;cell part;extrinsic to membrane;extrinsic to plasma membrane;intracellular organelle part;intracellular part;macromolecular complex;membrane;membrane part;nuclear part;nucleoplasm;organelle part;plasma membrane;plasma membrane part;protein complex	anatomical structure morphogenesis;biological adhesion;biological regulation;cell adhesion;cell junction organization;cell morphogenesis;cellular component assembly;cellular component morphogenesis;cellular component organization;cellular process;developmental process;response to stimulus;signal transduction	cell part;macromolecular complex;membrane;nucleoplasm;plasma membrane;protein complex		CADH_Y-type_LIR;Cadherin	ANDERSEN_CHOLANGIOCARCINOMA_CLASS1;BENPORATH_ES_WITH_H3K27ME3;BENPORATH_SUZ12_TARGETS;BROWNE_HCMV_INFECTION_14HR_DN;BROWNE_HCMV_INFECTION_18HR_DN;BROWNE_HCMV_INFECTION_48HR_DN;BYSTRYKH_HEMATOPOIESIS_STEM_CELL_QTL_TRANS;CERVERA_SDHB_TARGETS_2;CHICAS_RB1_TARGETS_CONFLUENT;CHICAS_RB1_TARGETS_GROWING;CUI_TCF21_TARGETS_2_UP;CUI_TCF21_TARGETS_UP;GOBERT_OLIGODENDROCYTE_DIFFERENTIATION_UP;HAN_SATB1_TARGE…	3D-structure;Alternativesplicing;Calcium;Celladhesion;Cellmembrane;Cleavageonpairofbasicresidues;Glycoprotein;Membrane;Metal-binding;Phosphoprotein;Referenceproteome;Repeat;Signal;Transmembrane;Transmembranehelix		21.20593452	20.8833847	20.86159706	21.90898323	21.33598137	21.18377304	19.83322144	20.29198837	21.46250725	18.67264938	19.99794579	18.882658	20.96570206	20.58434677	22.48490334	20.54137421	19.06241798	19.19286728	18.73004723	21.24648285	20.72814369	21.14959335	18.47727585	19.00762749	20.45119667	18.63427162	19.6782074	19.3369503	21.1801281
+	1.585740943	0.98924378	A0A075B6Q5	HV364_HUMAN	IGHV3-64	Immunoglobulin heavy variable 3-64	Color2 [A=255, R=169, G=169, B=169]	1	4		adaptive immune response;adaptive immune response based on somatic recombination of immune receptors built from immunoglobulin superfamily domains;B cell mediated immunity;immune effector process;immune response;immune system process;immunoglobulin mediated immune response;leukocyte mediated immunity;lymphocyte mediated immunity;response to stimulus	antigen binding;binding	cell part;extracellular region;immunoglobulin complex;macromolecular complex;membrane;plasma membrane;protein complex	immune system process;response to stimulus	cell part;extracellular region;immunoglobulin complex;macromolecular complex;membrane;plasma membrane;protein complex		V-set		Adaptiveimmunity;Cellmembrane;Disulfidebond;Immunity;Immunoglobulin;Immunoglobulindomain;Membrane;Referenceproteome;Secreted;Signal		21.09814644	22.75017929	21.50042534	21.73662567	19.38941193	24.18437767	20.44376755	19.13991737	19.61554527	18.52902222	19.9519577	19.683815	20.79508781	20.38697243	20.11918259	19.97636223	22.63825035	19.61175346	25.08734703	19.77605438	21.03002357	22.5126667	19.56009674	22.08796501	22.60596275	22.42106819	22.58428764	22.43248367	21.9487915
+	3.994325397	0.98741517	P42785	PCP_HUMAN	PRCP	Lysosomal Pro-X carboxypeptidase	Color2 [A=255, R=169, G=169, B=169]	1	4		acute inflammatory response;anatomical structure formation involved in morphogenesis;angiogenesis;angiogenesis involved in wound healing;biological regulation;carbohydrate homeostasis;chemical homeostasis;defense response;developmental process;energy homeostasis;glucose homeostasis;homeostatic process;inflammatory response;kinin cascade;macromolecule metabolic process;metabolic process;multicellu…	carboxypeptidase activity;catalytic activity;dipeptidyl-peptidase activity;exopeptidase activity;hydrolase activity;peptidase activity;peptidase activity, acting on L-amino acid peptides;serine hydrolase activity;serine-type carboxypeptidase activity;serine-type exopeptidase activity;serine-type peptidase activity	azurophil granule membrane;basal part of cell;cell part;cytoplasmic part;cytoplasmic vesicle membrane;cytoplasmic vesicle part;extracellular membrane-bounded organelle;extracellular organelle;extracellular region part;extracellular vesicular exosome;intracellular membrane-bounded organelle;intracellular organelle;intracellular organelle part;intracellular part;membrane;membrane-bounded organelle;…	anatomical structure formation involved in morphogenesis;biological regulation;developmental process;homeostatic process;macromolecule metabolic process;metabolic process;multicellular organismal process;primary metabolic process;protein metabolic process;proteolysis;response to stimulus;response to stress	basal part of cell;cell part;extracellular organelle;intracellular membrane-bounded organelle;intracellular organelle;membrane;organelle;plasma membrane;vesicle	Protein digestion and absorption	Peptidase_S28	AIYAR_COBRA1_TARGETS_UP;BENPORATH_NANOG_TARGETS;BILANGES_RAPAMYCIN_SENSITIVE_VIA_TSC1_AND_TSC2;BLALOCK_ALZHEIMERS_DISEASE_INCIPIENT_UP;BLALOCK_ALZHEIMERS_DISEASE_UP;CHEN_METABOLIC_SYNDROM_NETWORK;FULCHER_INFLAMMATORY_RESPONSE_LECTIN_VS_LPS_DN;GRAESSMANN_APOPTOSIS_BY_DOXORUBICIN_UP;GRAESSMANN_RESPONSE_TO_MC_AND_DOXORUBICIN_UP;GRYDER_PAX3FOXO1_ENHANCERS_IN_TADS;GRYDER_PAX3FOXO1_TOP_ENHANCERS;HORIUC…	3D-structure;Alternativesplicing;Carboxypeptidase;Directproteinsequencing;Disulfidebond;Glycoprotein;Hydrolase;Lysosome;Protease;Referenceproteome;Signal;Zymogen		22.94923592	20.14979362	21.47301865	19.59243202	20.49097252	20.99696159	19.41985703	20.91570663	19.25995064	20.44218254	19.91740608	20.25767899	20.33200264	19.8172493	19.76353073	18.9631424	19.58626938	19.11184502	21.20097351	20.77683067	18.92172623	21.94641685	19.46534538	21.73022652	17.18724442	21.40051651	21.66347694	21.60847664	21.90909004
+	4.085092867	0.984939303	O00584	RNT2_HUMAN	RNASET2	Ribonuclease T2	Color2 [A=255, R=169, G=169, B=169]	1	4		catabolic process;cellular catabolic process;cellular macromolecule catabolic process;cellular macromolecule metabolic process;cellular metabolic process;cellular nitrogen compound metabolic process;cellular process;defense response;immune response;immune system process;innate immune response;macromolecule catabolic process;macromolecule metabolic process;metabolic process;nitrogen compound metab…	binding;catalytic activity;endonuclease activity;endonuclease activity, active with either ribo- or deoxyribonucleic acids and producing 3'-phosphomonoesters;endoribonuclease activity;endoribonuclease activity, producing 3'-phosphomonoesters;hydrolase activity;hydrolase activity, acting on ester bonds;nuclease activity;nucleic acid binding;ribonuclease activity;ribonuclease T2 activity;RNA binding	azurophil granule lumen;cell part;cytoplasmic membrane-bounded vesicle lumen;cytoplasmic part;cytoplasmic vesicle part;endoplasmic reticulum lumen;endoplasmic reticulum part;extracellular membrane-bounded organelle;extracellular organelle;extracellular region;extracellular region part;extracellular space;extracellular vesicular exosome;intracellular membrane-bounded organelle;intracellular organe…	catabolic process;cellular metabolic process;cellular nitrogen compound metabolic process;cellular process;immune system process;macromolecule metabolic process;metabolic process;nitrogen compound metabolic process;nucleobase-containing compound metabolic process;primary metabolic process;response to stimulus;response to stress;RNA catabolic process;RNA metabolic process	cell part;extracellular organelle;extracellular region;extracellular space;intracellular membrane-bounded organelle;intracellular organelle;lysosome;organelle;vacuole;vesicle		Ribonuclease_T2	BASAKI_YBX1_TARGETS_DN;BENPORATH_MYC_MAX_TARGETS;BLALOCK_ALZHEIMERS_DISEASE_DN;BLALOCK_ALZHEIMERS_DISEASE_INCIPIENT_UP;BLALOCK_ALZHEIMERS_DISEASE_UP;BUYTAERT_PHOTODYNAMIC_THERAPY_STRESS_DN;CHICAS_RB1_TARGETS_SENESCENT;DANG_BOUND_BY_MYC;ENK_UV_RESPONSE_EPIDERMIS_DN;FOSTER_TOLERANT_MACROPHAGE_UP;FULCHER_INFLAMMATORY_RESPONSE_LECTIN_VS_LPS_DN;JECHLINGER_EPITHELIAL_TO_MESENCHYMAL_TRANSITION_UP;JOHNST…	3D-structure;Alternativesplicing;Diseasevariant;Disulfidebond;Endonuclease;Endoplasmicreticulum;Glycoprotein;Hydrolase;Immunity;Innateimmunity;Lyase;Lysosome;Mitochondrion;Nuclease;Referenceproteome;Secreted;Signal		21.05852127	21.70130348	21.40753746	23.4152813	23.25701332	23.7791748	22.73142815	23.22539711	23.06816101	22.27711296	22.84861755	22.5047245	19.68409157	20.20081139	19.95594406	23.96336937	23.46269989	23.1974678	22.98328209	23.30254173	22.76987839	22.59617805	23.25757408	23.0801506	23.32458687	23.51390839	23.82055473	23.65491867	23.54441643
+	4.299145433	0.975715478	Q16610	ECM1_HUMAN	ECM1	Extracellular matrix protein 1	Color2 [A=255, R=169, G=169, B=169]	1	4		anatomical structure development;anatomical structure formation involved in morphogenesis;angiogenesis;biological regulation;biomineral tissue development;cell development;cellular developmental process;cellular process;cellular response to stimulus;chondrocyte development;defense response;developmental growth;developmental growth involved in morphogenesis;developmental process;endochondral bone …	binding;cytokine receptor binding;enzyme binding;growth factor receptor binding;interleukin-2 receptor binding;protease binding;protein binding;receptor binding	cell part;cytoplasmic membrane-bounded vesicle lumen;cytoplasmic part;cytoplasmic vesicle part;extracellular matrix;extracellular membrane-bounded organelle;extracellular organelle;extracellular region;extracellular region part;extracellular space;extracellular vesicular exosome;intracellular organelle part;intracellular part;membrane-bounded organelle;membrane-bounded vesicle;membrane-enclosed l…	anatomical structure development;anatomical structure formation involved in morphogenesis;biological regulation;cell development;cellular process;developmental process;growth;multicellular organismal process;response to stimulus;response to stress;signal transduction	cell part;extracellular matrix;extracellular organelle;extracellular region;extracellular space;organelle;vesicle		ECM1	BLANCO_MELO_BETA_INTERFERON_TREATED_BRONCHIAL_EPITHELIAL_CELLS_DN;BLANCO_MELO_BRONCHIAL_EPITHELIAL_CELLS_INFLUENZA_A_INFECTION_DN;BOSCO_EPITHELIAL_DIFFERENTIATION_MODULE;BURTON_ADIPOGENESIS_PEAK_AT_16HR;CAIRO_HEPATOBLASTOMA_CLASSES_DN;CAIRO_HEPATOBLASTOMA_DN;CARRILLOREIXACH_HEPATOBLASTOMA_VS_NORMAL_DN;CHICAS_RB1_TARGETS_CONFLUENT;CROMER_TUMORIGENESIS_DN;CUI_TCF21_TARGETS_2_UP;DAVICIONI_TARGETS_OF…	Alternativesplicing;Angiogenesis;Biomineralization;Diseasevariant;Extracellularmatrix;Glycoprotein;Mineralbalance;Osteogenesis;Referenceproteome;Repeat;Secreted;Signal		24.11730766	24.03145218	24.45590782	22.77525902	22.00592041	22.55939865	21.95909691	22.41749954	21.89803505	22.7528286	22.91741943	22.52156448	24.21563148	24.00066948	23.88111305	23.65572739	22.89939499	22.94140816	24.1038723	24.08239555	24.05210304	20.9119854	24.23342705	23.97874832	23.59383011	23.14900589	23.55582237	23.26516342	24.84829903
+	5.914570068	0.9684468	Q12841	FSTL1_HUMAN	FSTL1	Follistatin-related protein 1	Color2 [A=255, R=169, G=169, B=169]	1	4		biological regulation;cell differentiation;cell migration;cell motility;cellular component movement;cellular developmental process;cellular process;developmental process;endothelial cell differentiation;endothelial cell migration;epithelial cell differentiation;locomotion;negative regulation of apoptosis;negative regulation of biological process;negative regulation of cell death;negative regulati…	binding;calcium ion binding;carbohydrate binding;cation binding;glycosaminoglycan binding;heparin binding;ion binding;metal ion binding;pattern binding;polysaccharide binding	cell part;cytoplasmic part;endoplasmic reticulum lumen;endoplasmic reticulum part;extracellular membrane-bounded organelle;extracellular organelle;extracellular region;extracellular region part;extracellular space;extracellular vesicular exosome;intracellular organelle lumen;intracellular organelle part;intracellular part;membrane-bounded organelle;membrane-bounded vesicle;membrane-enclosed lumen…	biological regulation;cell differentiation;cell motility;cellular component movement;cellular process;developmental process;locomotion	cell part;extracellular organelle;extracellular region;extracellular space;organelle;vesicle		FOLN;Kazal_2	BERTUCCI_MEDULLARY_VS_DUCTAL_BREAST_CANCER_DN;BLANCO_MELO_RESPIRATORY_SYNCYTIAL_VIRUS_INFECTION_A594_CELLS_UP;BOYLAN_MULTIPLE_MYELOMA_D_UP;BOYLAN_MULTIPLE_MYELOMA_PCA1_DN;BRUINS_UVC_RESPONSE_LATE;CERVERA_SDHB_TARGETS_1_UP;CHARAFE_BREAST_CANCER_LUMINAL_VS_BASAL_DN;CHARAFE_BREAST_CANCER_LUMINAL_VS_MESENCHYMAL_DN;CHIARADONNA_NEOPLASTIC_TRANSFORMATION_KRAS_DN;CLAUS_PGR_POSITIVE_MENINGIOMA_DN;CONRAD_G…	Alternativesplicing;Directproteinsequencing;Disulfidebond;Glycoprotein;Heparin-binding;Phosphoprotein;Referenceproteome;Repeat;Secreted;Signal		25.72991943	26.05138969	26.01497078	26.33079529	25.70483398	25.98471069	23.99474335	24.27074242	24.08866119	24.47653008	24.70487976	24.63948059	24.74892998	24.61867905	24.90827179	26.02665138	25.91099739	25.71316528	24.47572708	24.16509628	24.3607769	24.39658356	25.51546288	25.61724472	25.62085342	26.39474678	26.807127	26.38963509	26.62011337
+	1.692128284	0.956385431	Q9GZX9	TWSG1_HUMAN	TWSG1	Twisted gastrulation protein homolog 1	Color2 [A=255, R=169, G=169, B=169]	1	4		anatomical structure development;anatomical structure formation involved in morphogenesis;anatomical structure morphogenesis;biological regulation;BMP signaling pathway;camera-type eye development;cell differentiation;cell surface receptor linked signaling pathway;cellular developmental process;cellular process;cellular response to stimulus;chondrocyte differentiation;developmental process;enzyme…	binding;carbohydrate binding;cytokine binding;glycosaminoglycan binding;growth factor binding;heparin binding;pattern binding;polysaccharide binding;protein binding;transforming growth factor beta binding	extracellular region part;extracellular space	anatomical structure development;anatomical structure formation involved in morphogenesis;anatomical structure morphogenesis;biological regulation;cell differentiation;cellular process;developmental process;multicellular organismal process;response to stimulus;signal transduction	extracellular space		Tsg	ACEVEDO_METHYLATED_IN_LIVER_CANCER_DN;BEGUM_TARGETS_OF_PAX3_FOXO1_FUSION_UP;BLUM_RESPONSE_TO_SALIRASIB_DN;BRUINS_UVC_RESPONSE_LATE;BYSTRYKH_HEMATOPOIESIS_STEM_CELL_QTL_TRANS;CHARAFE_BREAST_CANCER_LUMINAL_VS_BASAL_DN;CHARAFE_BREAST_CANCER_LUMINAL_VS_MESENCHYMAL_DN;CREIGHTON_ENDOCRINE_THERAPY_RESISTANCE_5;DIAZ_CHRONIC_MYELOGENOUS_LEUKEMIA_UP;DODD_NASOPHARYNGEAL_CARCINOMA_DN;FUJII_YBX1_TARGETS_DN;GA…	Alternativesplicing;Developmentalprotein;Glycoprotein;Referenceproteome;Secreted;Signal	BMP4-TWSG1 complex;CHL2-BMP2-TSG complex	19.96182251	21.32400322	21.42854309	18.60031891	19.86018753	18.684618	20.76736641	20.01116943	18.15486526	19.27837181	20.09337044	19.23739243	21.29763031	20.91981697	19.78752327	22.46079445	20.36512184	19.65716362	20.29443169	20.38712502	20.2349472	19.0377121	20.2141304	20.66140366	20.43945122	21.41207123	21.5123806	21.53897667	23.03230476
+	1.762734037	0.938333171	Q01995	TAGL_HUMAN	TAGLN	Transgelin	Color2 [A=255, R=169, G=169, B=169]	1	4		anatomical structure development;cell differentiation;cellular developmental process;cellular process;developmental process;epithelial cell differentiation;muscle organ development;muscle structure development;organ development	actin binding;binding;cytoskeletal protein binding;protein binding	cell part;cytoplasm;intracellular part	anatomical structure development;cell differentiation;cellular process;developmental process	cell part;cytoplasm		Calponin;CH	AMIT_EGF_RESPONSE_120_HELA;APRELIKOVA_BRCA1_TARGETS;BECKER_TAMOXIFEN_RESISTANCE_UP;BERENJENO_TRANSFORMED_BY_RHOA_REVERSIBLY_DN;BERENJENO_TRANSFORMED_BY_RHOA_UP;BERTUCCI_MEDULLARY_VS_DUCTAL_BREAST_CANCER_DN;BLALOCK_ALZHEIMERS_DISEASE_UP;BROWNE_HCMV_INFECTION_48HR_DN;BUYTAERT_PHOTODYNAMIC_THERAPY_STRESS_DN;CHANG_IMMORTALIZED_BY_HPV31_DN;CHICAS_RB1_TARGETS_CONFLUENT;COWLING_MYCN_TARGETS;DAZARD_RESPO…	Acetylation;Actin-binding;Cytoplasm;Methylation;Muscleprotein;Phosphoprotein;Referenceproteome		19.94224739	21.47899818	21.30522156	18.41981697	18.84934616	18.36833191	18.59586906	20.59836578	19.270298	19.67295647	20.09787941	20.22148132	20.3539753	20.55095482	20.57725906	20.5230732	19.08340073	18.51828384	19.68292046	20.48698997	19.10128784	20.41921043	19.55272102	19.92787933	19.57988548	18.31682587	19.3662529	18.85172462	19.42459106
+	3.322087894	0.931398248	P08185	CBG_HUMAN	SERPINA6	Corticosteroid-binding globulin	Color2 [A=255, R=169, G=169, B=169]	1	4		biological regulation;C21-steroid hormone metabolic process;cellular hormone metabolic process;cellular metabolic process;cellular process;glucocorticoid metabolic process;hormone metabolic process;lipid metabolic process;metabolic process;primary metabolic process;regulation of biological quality;regulation of hormone levels;steroid metabolic process	binding;endopeptidase inhibitor activity;endopeptidase regulator activity;enzyme inhibitor activity;enzyme regulator activity;lipid binding;peptidase inhibitor activity;peptidase regulator activity;serine-type endopeptidase inhibitor activity;steroid binding	extracellular membrane-bounded organelle;extracellular organelle;extracellular region;extracellular region part;extracellular space;extracellular vesicular exosome;membrane-bounded organelle;membrane-bounded vesicle;organelle;vesicle	biological regulation;cellular metabolic process;cellular process;hormone metabolic process;lipid metabolic process;metabolic process;primary metabolic process	extracellular organelle;extracellular region;extracellular space;organelle;vesicle		Serpin	ACEVEDO_LIVER_CANCER_DN;BLANCO_MELO_COVID19_SARS_COV_2_INFECTION_A594_CELLS_DN;BLANCO_MELO_HUMAN_PARAINFLUENZA_VIRUS_3_INFECTION_A594_CELLS_DN;BLANCO_MELO_RESPIRATORY_SYNCYTIAL_VIRUS_INFECTION_A594_CELLS_DN;BOCHKIS_FOXA2_TARGETS;CHANGOLKAR_H2AFY_TARGETS_UP;GRUETZMANN_PANCREATIC_CANCER_DN;HOSHIDA_LIVER_CANCER_SUBCLASS_S3;HSIAO_LIVER_SPECIFIC_GENES;ICHIBA_GRAFT_VERSUS_HOST_DISEASE_D7_DN;KRIEG_KDM3A…	3D-structure;Directproteinsequencing;Diseasevariant;Glycoprotein;Lipid-binding;Referenceproteome;Secreted;Signal;Steroid-binding;Transport		24.4786911	24.98771858	25.44002914	26.05589294	25.75257111	26.30343246	25.82369995	26.17687035	25.9160099	25.40417099	25.7937851	25.47402382	25.65833473	25.76725769	25.87431335	25.27549934	24.8345108	24.6634903	26.49064064	26.34224129	26.3782444	28.10174942	26.40088272	26.31500626	26.57941628	25.37650108	25.70770454	25.48890114	26.42279243
+	7.535836849	0.925589433	Q9UNW1	MINP1_HUMAN	MINPP1	Multiple inositol polyphosphate phosphatase 1	Color2 [A=255, R=169, G=169, B=169]	1	4		anatomical structure development;biomineral tissue development;bone mineralization;cellular metabolic process;cellular process;developmental process;inositol phosphate metabolic process;metabolic process;multicellular organismal process;organophosphate metabolic process;ossification;phosphate-containing compound metabolic process;phosphorus metabolic process;polyphosphate metabolic process;tissue…	acid phosphatase activity;bisphosphoglycerate 3-phosphatase activity;bisphosphoglycerate phosphatase activity;catalytic activity;hydrolase activity;hydrolase activity, acting on ester bonds;inositol or phosphatidylinositol phosphatase activity;inositol phosphate phosphatase activity;inositol tetrakisphosphate phosphatase activity;inositol-1,3,4,5,6-pentakisphosphate 3-phosphatase activity;inosito…	cell part;cytoplasmic part;endoplasmic reticulum;endoplasmic reticulum lumen;endoplasmic reticulum part;extracellular membrane-bounded organelle;extracellular organelle;extracellular region part;extracellular vesicular exosome;intracellular membrane-bounded organelle;intracellular organelle;intracellular organelle lumen;intracellular organelle part;intracellular part;membrane-bounded organelle;me…	anatomical structure development;cellular metabolic process;cellular process;developmental process;metabolic process;multicellular organismal process;phosphorus metabolic process	cell part;endoplasmic reticulum;extracellular organelle;intracellular membrane-bounded organelle;intracellular organelle;organelle;vesicle	Inositol phosphate metabolism	His_Phos_2	ACEVEDO_LIVER_CANCER_UP;ACOSTA_PROLIFERATION_INDEPENDENT_MYC_TARGETS_DN;BERTUCCI_MEDULLARY_VS_DUCTAL_BREAST_CANCER_UP;CAIRO_HEPATOBLASTOMA_UP;DIAZ_CHRONIC_MYELOGENOUS_LEUKEMIA_UP;DODD_NASOPHARYNGEAL_CARCINOMA_DN;EPPERT_PROGENITOR;FLECHNER_BIOPSY_KIDNEY_TRANSPLANT_OK_VS_DONOR_UP;FLECHNER_BIOPSY_KIDNEY_TRANSPLANT_REJECTED_VS_OK_DN;FOSTER_TOLERANT_MACROPHAGE_DN;FULCHER_INFLAMMATORY_RESPONSE_LECTIN_V…	Alternativesplicing;Diseasevariant;Endoplasmicreticulum;Glycoprotein;Hydrolase;Referenceproteome;Signal		20.71306419	20.94917679	21.74477005	22.16400146	21.97195244	22.43775749	20.8429451	21.41837502	20.92565536	20.01263618	20.65246582	20.57962036	20.25247192	21.21024132	19.97163582	21.65056801	21.1905098	20.82715034	22.30520821	22.18386841	22.16766357	22.34367752	23.5793438	22.95076942	23.29294395	21.96116638	22.30152702	22.05573082	22.41287613
+	3.243647125	0.921324768	Q10471	GALT2_HUMAN	GALNT2	Polypeptide N-acetylgalactosaminyltransferase 2	Color2 [A=255, R=169, G=169, B=169]	1	4		carbohydrate metabolic process;cellular carbohydrate metabolic process;cellular macromolecule metabolic process;cellular metabolic process;cellular process;cellular protein metabolic process;glycosylation;macromolecule glycosylation;macromolecule metabolic process;macromolecule modification;metabolic process;O-glycan processing;peptidyl-amino acid modification;peptidyl-serine modification;peptidy…	acetylgalactosaminyltransferase activity;binding;carbohydrate binding;catalytic activity;cation binding;ion binding;manganese ion binding;metal ion binding;polypeptide N-acetylgalactosaminyltransferase activity;transferase activity;transferase activity, transferring glycosyl groups;transferase activity, transferring hexosyl groups;transition metal ion binding;UDP-glycosyltransferase activity	cell part;cytoplasmic part;endoplasmic reticulum membrane;endoplasmic reticulum part;extracellular region;Golgi apparatus;Golgi apparatus part;Golgi cisterna membrane;Golgi membrane;Golgi stack;intracellular membrane-bounded organelle;intracellular organelle;intracellular organelle part;intracellular part;membrane;membrane part;membrane-bounded organelle;organelle;organelle membrane;organelle par…	carbohydrate metabolic process;cellular metabolic process;cellular process;macromolecule metabolic process;macromolecule modification;metabolic process;peptidyl-amino acid modification;primary metabolic process;protein glycosylation;protein maturation;protein metabolic process;protein modification process	cell part;extracellular region;Golgi apparatus;intracellular membrane-bounded organelle;intracellular organelle;membrane;organelle	Mucin type O-Glycan biosynthesis	Glycos_transf_2;Ricin_B_lectin	BASAKI_YBX1_TARGETS_UP;BHATI_G2M_ARREST_BY_2METHOXYESTRADIOL_UP;BLUM_RESPONSE_TO_SALIRASIB_DN;BRUINS_UVC_RESPONSE_LATE;CHARAFE_BREAST_CANCER_LUMINAL_VS_BASAL_DN;CHARAFE_BREAST_CANCER_LUMINAL_VS_MESENCHYMAL_DN;CHUNG_BLISTER_CYTOTOXICITY_UP;DACOSTA_UV_RESPONSE_VIA_ERCC3_TTD_UP;DACOSTA_UV_RESPONSE_VIA_ERCC3_UP;DAVICIONI_MOLECULAR_ARMS_VS_ERMS_DN;DIAZ_CHRONIC_MYELOGENOUS_LEUKEMIA_UP;DODD_NASOPHARYNGE…	3D-structure;Alternativesplicing;Congenitaldisorderofglycosylation;Directproteinsequencing;Diseasevariant;Disulfidebond;Glycosyltransferase;Golgiapparatus;Lectin;Manganese;Membrane;Metal-binding;Phosphoprotein;Referenceproteome;Secreted;Signal-anchor;Transferase;Transmembrane;Transmembranehelix		21.38420486	20.8967762	20.63784027	22.94742966	22.50523567	22.97895432	23.03931808	23.25577354	22.78181458	22.44679451	18.85245132	22.77092552	20.14642525	20.54574966	18.41789627	22.66506386	22.5494709	22.55831146	23.15339661	22.87244225	23.00964165	23.59360313	22.38995552	22.32659531	22.83084679	22.3221035	22.85903358	22.43994904	22.89223099
+	4.066410075	0.913582416	Q9UMR5	PPT2_HUMAN	PPT2	Lysosomal thioesterase PPT2	Color2 [A=255, R=169, G=169, B=169]	1	4		acyl-CoA biosynthetic process;acyl-CoA metabolic process;biosynthetic process;cellular biosynthetic process;cellular metabolic process;cellular process;coenzyme biosynthetic process;coenzyme metabolic process;cofactor biosynthetic process;cofactor metabolic process;fatty-acyl-CoA biosynthetic process;fatty-acyl-CoA metabolic process;metabolic process;thioester biosynthetic process;thioester metab…	catalytic activity;hydrolase activity;hydrolase activity, acting on ester bonds;thiolester hydrolase activity	cell part;cytoplasmic part;extracellular membrane-bounded organelle;extracellular organelle;extracellular region part;extracellular vesicular exosome;intracellular membrane-bounded organelle;intracellular organelle;intracellular organelle lumen;intracellular organelle part;intracellular part;lysosomal lumen;lysosome;lytic vacuole;membrane-bounded organelle;membrane-bounded vesicle;membrane-enclos…	biosynthetic process;cellular metabolic process;cellular process;cofactor metabolic process;metabolic process	cell part;extracellular organelle;intracellular membrane-bounded organelle;intracellular organelle;lysosome;organelle;vacuole;vesicle	Fatty acid elongation in mitochondria;Lysosome	Palm_thioest	BENPORATH_MYC_MAX_TARGETS;BLALOCK_ALZHEIMERS_DISEASE_UP;BOGNI_TREATMENT_RELATED_MYELOID_LEUKEMIA_DN;BORCZUK_MALIGNANT_MESOTHELIOMA_DN;BROWNE_HCMV_INFECTION_48HR_UP;CHEMNITZ_RESPONSE_TO_PROSTAGLANDIN_E2_DN;DANG_BOUND_BY_MYC;DIAZ_CHRONIC_MYELOGENOUS_LEUKEMIA_UP;FAELT_B_CLL_WITH_VH3_21_UP;FIGUEROA_AML_METHYLATION_CLUSTER_4_UP;FIGUEROA_AML_METHYLATION_CLUSTER_6_UP;KEGG_LYSOSOME;KOINUMA_TARGETS_OF_SMA…	3D-structure;Alternativesplicing;Disulfidebond;Glycoprotein;Hydrolase;Lysosome;Referenceproteome;Signal		21.57354164	21.00999451	21.15842056	20.25795555	20.2888279	19.03373528	20.94169807	20.01822853	19.99423599	19.91234207	19.80095673	19.07888412	19.58151436	20.99740601	20.47800064	18.79769135	19.16007423	19.04066658	21.86139679	20.99366951	19.31768227	19.63266754	18.29847145	19.31867981	21.06392097	21.66526222	22.04760361	22.28647804	20.99727821
+	5.274211665	0.912868326	Q9NT99	LRC4B_HUMAN	LRRC4B	Leucine-rich repeat-containing protein 4B	Color2 [A=255, R=169, G=169, B=169]	1	4		biological regulation;positive regulation of biological process;positive regulation of cellular component biogenesis;positive regulation of cellular component organization;positive regulation of cellular process;positive regulation of developmental process;positive regulation of nervous system development;positive regulation of synapse assembly;regulation of biological process;regulation of cellu…	binding;protein binding;receptor binding	axon;cell part;cell projection;cerebellar mossy fiber;membrane;neuron projection;plasma membrane;presynaptic membrane;synapse part;synaptic membrane	biological regulation	cell part;cell projection;membrane;neuron projection;plasma membrane		I-set;LRR_8	LIU_OVARIAN_CANCER_TUMORS_AND_XENOGRAFTS_XDGS_DN;MIKKELSEN_ES_ICP_WITH_H3K27ME3;MIKKELSEN_MEF_ICP_WITH_H3K27ME3;MIKKELSEN_NPC_ICP_WITH_H3K4ME3;REACTOME_NEURONAL_SYSTEM;REACTOME_PROTEIN_PROTEIN_INTERACTIONS_AT_SYNAPSES;REACTOME_RECEPTOR_TYPE_TYROSINE_PROTEIN_PHOSPHATASES	Cellmembrane;Cellprojection;Disulfidebond;Glycoprotein;Immunoglobulindomain;Leucine-richrepeat;Membrane;Phosphoprotein;Referenceproteome;Repeat;Signal;Synapse;Transmembrane;Transmembranehelix		21.29938316	20.60068321	22.30568314	20.55558586	19.43209267	21.88513184	20.33338928	21.34361839	19.29978371	19.54785347	19.19815254	19.8005085	19.20768929	20.77221489	20.46311951	20.31536293	19.12298393	20.68811226	19.57002068	20.05887413	19.20965576	20.60762215	20.5092907	18.25066948	20.76737213	21.38712883	21.71779251	21.51403236	21.39334297
+	6.883493171	0.910116884	Q9BY67	CADM1_HUMAN	CADM1	Cell adhesion molecule 1	Color2 [A=255, R=169, G=169, B=169]	1	4		anatomical structure development;apoptosis;biological adhesion;biological regulation;cell adhesion;cell death;cell differentiation;cell recognition;cell-cell adhesion;cellular developmental process;cellular process;death;detection of stimulus;developmental process;gamete generation;heterophilic cell-cell adhesion;homophilic cell adhesion;immune system process;liver development;male gamete generat…	binding;cell adhesion molecule binding;identical protein binding;PDZ domain binding;protein binding;protein dimerization activity;protein domain specific binding;protein homodimerization activity;receptor binding	basolateral plasma membrane;cell junction;cell part;cell projection;cell-cell junction;cytoskeletal part;dendrite;intracellular organelle part;intracellular part;membrane;membrane part;neuron projection;organelle part;plasma membrane;plasma membrane part;postsynaptic density;synapse;synapse part	anatomical structure development;biological adhesion;biological regulation;cell adhesion;cell death;cell differentiation;cell recognition;cellular process;death;detection of stimulus;developmental process;immune system process;multicellular organismal process;regulation of protein modification process;response to stimulus	cell part;cell projection;membrane;neuron projection;plasma membrane;synapse	Cell adhesion molecules (CAMs)	C2-set_2;Ig_3;V-set	ACEVEDO_NORMAL_TISSUE_ADJACENT_TO_LIVER_TUMOR_DN;BENPORATH_CYCLING_GENES;BERTUCCI_MEDULLARY_VS_DUCTAL_BREAST_CANCER_DN;BUYTAERT_PHOTODYNAMIC_THERAPY_STRESS_DN;CHARAFE_BREAST_CANCER_LUMINAL_VS_BASAL_UP;CHEN_METABOLIC_SYNDROM_NETWORK;CHICAS_RB1_TARGETS_CONFLUENT;COATES_MACROPHAGE_M1_VS_M2_UP;CONCANNON_APOPTOSIS_BY_EPOXOMICIN_DN;CREIGHTON_ENDOCRINE_THERAPY_RESISTANCE_1;CREIGHTON_ENDOCRINE_THERAPY_RE…	3D-structure;Alternativesplicing;Apoptosis;Celladhesion;Cellmembrane;Developmentalprotein;Differentiation;Disulfidebond;Glycoprotein;Host-virusinteraction;Immunity;Immunoglobulindomain;Membrane;Phosphoprotein;Referenceproteome;Repeat;Signal;Spermatogenesis;Synapse;Transmembrane;Transmembranehelix;Tumorsuppressor	CADM1-4.1B-MPP3 complex;CADM1-DLG1-MPP3-PIK3R1 complex	23.64209366	23.25705528	24.1861248	23.79242134	23.77164841	24.46269417	22.98031425	23.60043716	23.31286621	22.94215012	23.47642517	23.2516861	23.18033028	23.08721542	23.37185669	24.1204834	23.75765991	23.5401535	23.3203373	23.30942726	22.98881912	21.81391907	22.23784256	19.55076408	22.40194321	24.62822533	24.43866539	24.36907005	25.20464706
+	3.17818486	0.903958934	P04217	A1BG_HUMAN	A1BG	Alpha-1B-glycoprotein	Color2 [A=255, R=169, G=169, B=169]	1	4				blood microparticle;cell part;cytoplasmic membrane-bounded vesicle lumen;cytoplasmic part;cytoplasmic vesicle part;extracellular membrane-bounded organelle;extracellular organelle;extracellular region;extracellular region part;extracellular space;extracellular vesicular exosome;intracellular organelle part;intracellular part;membrane;membrane-bounded organelle;membrane-bounded vesicle;membrane-en…		cell part;extracellular organelle;extracellular region;extracellular space;membrane;organelle;plasma membrane;vesicle		Ig_2	BENPORATH_CYCLING_GENES;BENPORATH_PROLIFERATION;BLANCO_MELO_MERS_COV_INFECTION_MCR5_CELLS_DN;CARRILLOREIXACH_HEPATOBLASTOMA_VS_NORMAL_DN;CARRILLOREIXACH_HEPATOBLASTOMA_VS_NORMAL_HYPERMETHYLATED_AND_DN;CERVERA_SDHB_TARGETS_1_DN;CHENG_IMPRINTED_BY_ESTRADIOL;IBRAHIM_NRF1_DOWN;MEBARKI_HCC_PROGENITOR_FZD8CRD_DN;MEBARKI_HCC_PROGENITOR_WNT_DN;MEBARKI_HCC_PROGENITOR_WNT_DN_BLOCKED_BY_FZD8CRD;MEBARKI_HCC_…	Alternativesplicing;Directproteinsequencing;Disulfidebond;Glycoprotein;Immunoglobulindomain;Referenceproteome;Repeat;Secreted;Signal		26.14349747	26.25932121	26.86365318	27.16786003	26.77571487	27.24370766	26.69674492	26.77222061	26.43201637	26.0500946	26.21238327	26.03494263	26.90953445	26.80152702	26.99546051	25.9656105	25.71661186	25.40986443	26.99371147	27.00710106	27.04254723	26.49374771	25.69804001	25.76059151	25.82032204	26.59819794	26.95546722	26.64361382	27.20639801
+	2.793389464	0.899203573	P05543	THBG_HUMAN	SERPINA7	Thyroxine-binding globulin	Color2 [A=255, R=169, G=169, B=169]	1	4		amine transport;amino acid transport;biological regulation;carboxylic acid transport;establishment of localization;hormone transport;modified amino acid transport;nitrogen compound transport;organic acid transport;organic substance transport;regulation of biological quality;regulation of hormone levels;thyroid hormone transport;transport	endopeptidase inhibitor activity;endopeptidase regulator activity;enzyme inhibitor activity;enzyme regulator activity;peptidase inhibitor activity;peptidase regulator activity;serine-type endopeptidase inhibitor activity	extracellular membrane-bounded organelle;extracellular organelle;extracellular region;extracellular region part;extracellular space;extracellular vesicular exosome;membrane-bounded organelle;membrane-bounded vesicle;organelle;vesicle	amine transport;amino acid transport;biological regulation;establishment of localization;hormone transport;organic acid transport;transport	extracellular organelle;extracellular region;extracellular space;organelle;vesicle		Serpin	ACEVEDO_METHYLATED_IN_LIVER_CANCER_DN;CHANGOLKAR_H2AFY_TARGETS_UP;CHIANG_LIVER_CANCER_SUBCLASS_INTERFERON_UP;HSIAO_LIVER_SPECIFIC_GENES;NABA_ECM_REGULATORS;NABA_MATRISOME;NABA_MATRISOME_ASSOCIATED;OHGUCHI_LIVER_HNF4A_TARGETS_UP;YAUCH_HEDGEHOG_SIGNALING_PARACRINE_UP	3D-structure;Directproteinsequencing;Glycoprotein;Referenceproteome;Secreted;Signal		21.19720268	21.30560112	24.66234398	24.2701149	23.55602074	24.08750343	25.19000816	25.30583	24.64317322	23.20357704	24.17963219	23.40564156	24.95633507	25.21455765	24.90434837	24.56193352	23.91075325	24.08747101	24.14195824	24.05547523	24.01051903	25.73730469	24.04584312	24.23015404	24.2030983	23.67969704	24.04904747	23.80121231	24.68422699
+	2.504876427	0.898366792	Q9UJJ9	GNPTG_HUMAN	GNPTG	N-acetylglucosamine-1-phosphotransferase subunit gamma	Color2 [A=255, R=169, G=169, B=169]	1	4		carbohydrate metabolic process;carbohydrate phosphorylation;cellular carbohydrate metabolic process;cellular metabolic process;cellular process;metabolic process;N-glycan processing;N-glycan processing to lysosome;oligosaccharide metabolic process;phosphate-containing compound metabolic process;phosphorus metabolic process;phosphorylation;primary metabolic process	binding;catalytic activity;identical protein binding;phosphotransferase activity, for other substituted phosphate groups;protein binding;protein dimerization activity;protein homodimerization activity;transferase activity;transferase activity, transferring phosphorus-containing groups;UDP-N-acetylglucosamine-lysosomal-enzyme N-acetylglucosaminephosphotransferase activity	cell part;cytoplasmic part;extracellular membrane-bounded organelle;extracellular organelle;extracellular region part;extracellular vesicular exosome;Golgi apparatus;Golgi apparatus part;Golgi membrane;intracellular membrane-bounded organelle;intracellular organelle;intracellular organelle part;intracellular part;macromolecular complex;membrane;membrane-bounded organelle;membrane-bounded vesicle;…	carbohydrate metabolic process;cellular metabolic process;cellular process;metabolic process;oligosaccharide metabolic process;phosphorus metabolic process;primary metabolic process	cell part;extracellular organelle;Golgi apparatus;intracellular membrane-bounded organelle;intracellular organelle;macromolecular complex;membrane;organelle;protein complex;vesicle	Lysosome	PRKCSH_1	ACEVEDO_LIVER_CANCER_DN;ACEVEDO_NORMAL_TISSUE_ADJACENT_TO_LIVER_TUMOR_DN;FOSTER_KDM1A_TARGETS_DN;GARCIA_TARGETS_OF_FLI1_AND_DAX1_UP;HOUNKPE_HOUSEKEEPING_GENES;KEGG_LYSOSOME;MARIADASON_REGULATED_BY_HISTONE_ACETYLATION_UP;MARTENS_TRETINOIN_RESPONSE_UP;NIKOLSKY_BREAST_CANCER_16P13_AMPLICON	Diseasevariant;Disulfidebond;Glycoprotein;Golgiapparatus;Mucolipidosis;Referenceproteome;Secreted;Signal		19.92445755	21.52963829	22.10237885	22.56470299	22.13032341	22.93798828	21.77412415	21.27145004	19.00049973	19.29541969	20.37893295	17.92098999	19.24838448	20.6493969	19.90735626	20.79009819	19.29989624	17.81707191	21.64817238	21.60791206	22.01486969	19.9244976	19.24941826	19.74052238	20.56411552	21.52975655	21.88158226	21.91238022	21.35543633
+	4.198052239	0.898360207	P06312	KV401_HUMAN	IGKV4-1	Immunoglobulin kappa variable 4-1	Color2 [A=255, R=169, G=169, B=169]	1	4		adaptive immune response;immune response;immune system process;response to stimulus	antigen binding;binding	blood microparticle;cell part;extracellular region;extracellular region part;extracellular space;immunoglobulin complex;macromolecular complex;membrane;plasma membrane;protein complex	immune system process;response to stimulus	cell part;extracellular region;extracellular space;immunoglobulin complex;macromolecular complex;membrane;plasma membrane;protein complex		V-set	BOYLAN_MULTIPLE_MYELOMA_PCA1_UP;BYSTRYKH_HEMATOPOIESIS_STEM_CELL_QTL_TRANS;GOLDRATH_ANTIGEN_RESPONSE;LIU_OVARIAN_CANCER_TUMORS_AND_XENOGRAFTS_XDGS_DN;MATTIOLI_MGUS_VS_PCL;MCLACHLAN_DENTAL_CARIES_UP;RASHI_RESPONSE_TO_IONIZING_RADIATION_6;REACTOME_ADAPTIVE_IMMUNE_SYSTEM;REACTOME_ANTI_INFLAMMATORY_RESPONSE_FAVOURING_LEISHMANIA_PARASITE_INFECTION;REACTOME_ANTIGEN_ACTIVATES_B_CELL_RECEPTOR_BCR_LEADING…	3D-structure;Adaptiveimmunity;Cellmembrane;Directproteinsequencing;Disulfidebond;Immunity;Immunoglobulin;Immunoglobulindomain;Membrane;Referenceproteome;Secreted;Signal		26.84267235	27.01398277	27.46840668	28.05718422	27.74234581	28.41720009	28.01914787	27.98678589	27.91198158	26.00049591	26.14951134	26.02745438	26.91320419	27.08180237	27.37025261	27.35028076	27.07316399	26.93782234	27.3038063	27.24496841	27.50461769	28.18969154	29.8931675	30.27414322	30.11436081	28.51070023	28.98809433	28.64693642	28.77799225
+	3.954289337	0.895692682	Q86SR1	GLT10_HUMAN	GALNT10	Polypeptide N-acetylgalactosaminyltransferase 10	Color2 [A=255, R=169, G=169, B=169]	1	4		carbohydrate metabolic process;cellular carbohydrate metabolic process;cellular macromolecule metabolic process;cellular metabolic process;cellular process;cellular protein metabolic process;glycosylation;macromolecule glycosylation;macromolecule metabolic process;macromolecule modification;metabolic process;O-glycan processing;primary metabolic process;protein glycosylation;protein metabolic pro…	acetylgalactosaminyltransferase activity;binding;carbohydrate binding;catalytic activity;cation binding;ion binding;metal ion binding;polypeptide N-acetylgalactosaminyltransferase activity;transferase activity;transferase activity, transferring glycosyl groups;transferase activity, transferring hexosyl groups;UDP-glycosyltransferase activity	cell part;cytoplasmic part;Golgi apparatus;Golgi apparatus part;Golgi membrane;intracellular membrane-bounded organelle;intracellular organelle;intracellular organelle part;intracellular part;membrane;membrane-bounded organelle;organelle;organelle membrane;organelle part	carbohydrate metabolic process;cellular metabolic process;cellular process;macromolecule metabolic process;macromolecule modification;metabolic process;primary metabolic process;protein glycosylation;protein metabolic process;protein modification process	cell part;Golgi apparatus;intracellular membrane-bounded organelle;intracellular organelle;membrane;organelle	Mucin type O-Glycan biosynthesis	Glycos_transf_2;Ricin_B_lectin	BENPORATH_EED_TARGETS;BHAT_ESR1_TARGETS_VIA_AKT1_DN;BLALOCK_ALZHEIMERS_DISEASE_UP;BOHN_PRIMARY_IMMUNODEFICIENCY_SYNDROM_DN;BRUECKNER_TARGETS_OF_MIRLET7A3_DN;BUYTAERT_PHOTODYNAMIC_THERAPY_STRESS_DN;CHICAS_RB1_TARGETS_CONFLUENT;CREIGHTON_ENDOCRINE_THERAPY_RESISTANCE_5;CUI_TCF21_TARGETS_2_DN;DAVICIONI_TARGETS_OF_PAX_FOXO1_FUSIONS_UP;DEURIG_T_CELL_PROLYMPHOCYTIC_LEUKEMIA_DN;DUTERTRE_ESTRADIOL_RESPONS…	3D-structure;Alternativesplicing;Disulfidebond;Glycoprotein;Glycosyltransferase;Golgiapparatus;Lectin;Manganese;Membrane;Metal-binding;Referenceproteome;Signal-anchor;Transferase;Transmembrane;Transmembranehelix		20.72824287	21.88494301	22.41225433	21.89817238	20.46935081	21.75524521	21.8969841	19.78907013	19.3891201	19.72508812	19.48616028	21.48393059	20.02606583	19.85095596	20.93879509	19.87796402	21.33329773	21.87329102	23.26423264	22.22203636	18.69034958	21.07807922	21.06488228	21.25865746	21.87128448	21.60818863	21.96473694	22.00720978	22.04211807
+	4.312804004	0.889080608	P13521	SCG2_HUMAN	SCG2	Secretogranin-2	Color2 [A=255, R=169, G=169, B=169]	1	4		anatomical structure formation involved in morphogenesis;angiogenesis;biological regulation;cell chemotaxis;cell migration;cell motility;cellular component movement;cellular process;cellular response to chemical stimulus;cellular response to stimulus;chemotaxis;defense response;developmental process;endothelial cell migration;eosinophil chemotaxis;eosinophil migration;establishment of localizatio…	binding;chemoattractant activity;cytokine activity;protein binding;receptor binding	cell part;cytoplasmic membrane-bounded vesicle;cytoplasmic part;cytoplasmic vesicle;endoplasmic reticulum lumen;endoplasmic reticulum part;extracellular region part;extracellular space;intracellular membrane-bounded organelle;intracellular organelle;intracellular organelle lumen;intracellular organelle part;intracellular part;membrane-bounded organelle;membrane-bounded vesicle;membrane-enclosed l…	anatomical structure formation involved in morphogenesis;biological regulation;cell motility;cellular component movement;cellular process;developmental process;establishment of localization;immune system process;locomotion;protein transport;response to chemical stimulus;response to external stimulus;response to stimulus;response to stress;secretion;signal transduction;transport	cell part;cytoplasmic membrane-bounded vesicle;extracellular space;intracellular membrane-bounded organelle;intracellular organelle;organelle;vesicle		Granin	BLANCO_MELO_COVID19_SARS_COV_2_INFECTION_A594_ACE2_EXPRESSING_CELLS_RUXOLITINIB_UP;CARRILLOREIXACH_HEPATOBLASTOMA_VS_NORMAL_UP;CHARAFE_BREAST_CANCER_BASAL_VS_MESENCHYMAL_DN;CORRE_MULTIPLE_MYELOMA_UP;FOROUTAN_INTEGRATED_TGFB_EMT_UP;FOROUTAN_TGFB_EMT_UP;HOELZEL_NF1_TARGETS_UP;HUNSBERGER_EXERCISE_REGULATED_GENES;IGLESIAS_E2F_TARGETS_UP;JOHNSTONE_PARVB_TARGETS_3_UP;KAN_RESPONSE_TO_ARSENIC_TRIOXIDE;KA…	Calcium;Cleavageonpairofbasicresidues;Glycoprotein;Phosphoprotein;Referenceproteome;Secreted;Signal;Sulfation	PCI-PSA-SCG2 complex	22.10487366	21.30724144	22.27760696	24.62093544	24.07288742	24.57500839	23.21739769	22.9511795	23.19816399	23.22613716	23.60865974	23.00510025	23.50346375	23.46474648	23.18310356	24.22927284	23.88659286	23.94512939	23.13346291	23.21361923	23.41463661	23.13877869	23.61005783	23.76532936	23.85209084	24.44099236	24.82889557	24.506464	25.18610191
+	5.173818213	0.888859431	P10451	OSTP_HUMAN	SPP1	Osteopontin	Color2 [A=255, R=169, G=169, B=169]	1	4		anatomical structure development;androgen catabolic process;androgen metabolic process;biological adhesion;biological regulation;biomineral tissue development;catabolic process;cell adhesion;cell differentiation;cellular developmental process;cellular hormone metabolic process;cellular metabolic process;cellular process;cellular response to chemical stimulus;cellular response to endogenous stimul…	binding;cytokine activity;extracellular matrix binding;integrin binding;ion binding;protein binding;protein complex binding;receptor binding	cell part;cell projection;cytoplasmic part;endoplasmic reticulum lumen;endoplasmic reticulum part;extracellular membrane-bounded organelle;extracellular organelle;extracellular region;extracellular region part;extracellular space;extracellular vesicular exosome;Golgi apparatus;intracellular membrane-bounded organelle;intracellular organelle;intracellular organelle lumen;intracellular organelle pa…	anatomical structure development;biological adhesion;biological regulation;catabolic process;cell adhesion;cell differentiation;cellular metabolic process;cellular process;developmental process;hormone metabolic process;lipid metabolic process;metabolic process;primary metabolic process;regulation of transport;response to chemical stimulus;response to endogenous stimulus;response to external stim…	cell part;cell projection;extracellular organelle;extracellular region;extracellular space;Golgi apparatus;intracellular membrane-bounded organelle;intracellular organelle;organelle;vesicle	ECM-receptor interaction;Focal adhesion;Toll-like receptor signaling pathway	Osteopontin	AFFAR_YY1_TARGETS_DN;AGARWAL_AKT_PATHWAY_TARGETS;ANDERSEN_CHOLANGIOCARCINOMA_CLASS1;BASAKI_YBX1_TARGETS_DN;BERENJENO_TRANSFORMED_BY_RHOA_UP;BIOCARTA_NPP1_PATHWAY;BLANCO_MELO_COVID19_SARS_COV_2_INFECTION_A594_ACE2_EXPRESSING_CELLS_DN;BLANCO_MELO_COVID19_SARS_COV_2_INFECTION_A594_ACE2_EXPRESSING_CELLS_RUXOLITINIB_DN;BORLAK_LIVER_CANCER_EGF_UP;BOYLAN_MULTIPLE_MYELOMA_C_CLUSTER_DN;BOYLAN_MULTIPLE_MYE…	3D-structure;Alternativesplicing;Biomineralization;Celladhesion;Cytokine;Directproteinsequencing;Glycoprotein;Phosphoprotein;Proteoglycan;Referenceproteome;Secreted;Sialicacid;Signal	ITGA5-ITGB1-SPP1 complex;ITGA9-ITGB1-SPP1 complex;ITGAV-ITGB1-SPP1 complex;ITGAV-ITGB3-SPP1 complex;ITGAV-ITGB5-SPP1 complex;ITGAV-ITGB6-SPP1 complex	28.92040062	29.33403206	29.59414864	28.59824753	28.23593903	28.78600693	27.45960808	27.47691154	27.21552658	28.93472099	29.31537819	29.0364418	28.91909409	29.11622047	28.92860985	28.4504776	28.08436584	27.84732246	28.17710686	27.95715714	28.25691986	27.94038391	28.83917999	28.68377113	28.57012749	29.66668892	30.06888008	29.59192085	30.27652931
+	3.929344168	0.882260421	Q9BXJ0	C1QT5_HUMAN	C1QTNF5	Complement C1q tumor necrosis factor-related protein 5	Color2 [A=255, R=169, G=169, B=169]	1	4		anatomical structure development;cellular process;developmental process;establishment of localization;establishment of localization in cell;establishment of protein localization;inner ear development;protein secretion;protein transport;secretion;secretion by cell;transport	binding;identical protein binding;protein binding	apical plasma membrane;cell junction;cell part;cell projection;cell-cell junction;collagen;cytoplasmic membrane-bounded vesicle;cytoplasmic part;cytoplasmic vesicle;extracellular matrix part;extracellular region part;extracellular space;intracellular membrane-bounded organelle;intracellular organelle;intracellular part;lateral plasma membrane;membrane;membrane part;membrane-bounded organelle;memb…	anatomical structure development;cellular process;developmental process;establishment of localization;protein transport;secretion;transport	cell part;cell projection;cytoplasmic membrane-bounded vesicle;extracellular space;intracellular membrane-bounded organelle;intracellular organelle;membrane;organelle;plasma membrane;vesicle		C1q;Collagen	BENPORATH_ES_WITH_H3K27ME3;GAUSSMANN_MLL_AF4_FUSION_TARGETS_G_UP;GRAESSMANN_APOPTOSIS_BY_DOXORUBICIN_UP;LIU_OVARIAN_CANCER_TUMORS_AND_XENOGRAFTS_XDGS_DN;MIKKELSEN_ES_ICP_WITH_H3K4ME3;NABA_ECM_AFFILIATED;NABA_MATRISOME;NABA_MATRISOME_ASSOCIATED;NABA_MATRISOME_METASTATIC_COLORECTAL_LIVER_METASTASIS	3D-structure;Collagen;Directproteinsequencing;Diseasevariant;Referenceproteome;Secreted;Signal		21.79023361	20.76459503	22.30349731	21.18268204	20.95934486	21.73841667	20.88682175	19.70633125	20.60709572	18.90160942	20.53345299	19.81435585	20.29674721	19.64788055	20.85716629	20.4056015	18.84674644	18.92053986	20.87455177	21.05251694	21.76162529	20.39967918	21.15297508	21.15481758	21.51722336	20.85011482	20.8976078	20.62688446	21.62861252
+	2.77576336	0.879977885	P26992	CNTFR_HUMAN	CNTFR	Ciliary neurotrophic factor receptor subunit alpha	Color2 [A=255, R=169, G=169, B=169]	1	4		anatomical structure development;apoptosis;behavior;behavioral interaction between organisms;biological regulation;brainstem development;cell death;cell surface receptor linked signaling pathway;cellular process;cellular response to chemical stimulus;cellular response to cytokine stimulus;cellular response to organic substance;cellular response to stimulus;ciliary neurotrophic factor-mediated sig…	binding;ciliary neurotrophic factor receptor activity;cytokine binding;cytokine receptor activity;molecular transducer activity;protein binding;receptor activity;receptor binding;signal transducer activity;signaling receptor activity;transmembrane signaling receptor activity	apical plasma membrane;cell part;ciliary neurotrophic factor receptor complex;CNTFR-CLCF1 complex;external side of plasma membrane;extracellular region part;extrinsic to membrane;macromolecular complex;membrane;membrane part;plasma membrane;plasma membrane part;protein complex;receptor complex	anatomical structure development;behavior;behavioral interaction between organisms;biological regulation;cell death;cellular process;death;developmental process;multi-organism process;response to chemical stimulus;response to stimulus;signal transduction	cell part;macromolecular complex;membrane;plasma membrane;protein complex;receptor complex	Cytokine-cytokine receptor interaction;Jak-STAT signaling pathway	fn3	BENPORATH_EED_TARGETS;BENPORATH_ES_WITH_H3K27ME3;BENPORATH_PRC2_TARGETS;BENPORATH_SUZ12_TARGETS;BRUINS_UVC_RESPONSE_VIA_TP53_GROUP_A;CARRILLOREIXACH_HEPATOBLASTOMA_VS_NORMAL_DN;GRAESSMANN_APOPTOSIS_BY_SERUM_DEPRIVATION_UP;KEGG_CYTOKINE_CYTOKINE_RECEPTOR_INTERACTION;KEGG_JAK_STAT_SIGNALING_PATHWAY;KEGG_MEDICUS_REFERENCE_IL6_FAMILY_TO_JAK_STAT_SIGNALING_PATHWAY;PEDRIOLI_MIR31_TARGETS_UP;REACTOME_CY…	3D-structure;Cellmembrane;Disulfidebond;Glycoprotein;GPI-anchor;Immunoglobulindomain;Lipoprotein;Membrane;Receptor;Referenceproteome;Repeat;Signal	CNTF-CNTFR-gp130-LIFR complex	20.7372818	20.82242966	21.07547379	19.82208443	19.08326721	19.80689049	19.44256783	20.89553833	19.48156548	20.07648277	20.59009552	18.29405594	22.55288506	21.5943203	19.863554	19.60169601	19.91460419	18.79308319	19.34963608	18.90401459	19.38459969	21.0875206	19.66968536	20.56204033	21.28926659	20.34365654	21.51688766	21.43175316	17.50401115
+	3.461800755	0.851621968	A0A0B4J1X5	HV374_HUMAN	IGHV3-74	Immunoglobulin heavy variable 3-74	Color2 [A=255, R=169, G=169, B=169]	1	4		adaptive immune response;adaptive immune response based on somatic recombination of immune receptors built from immunoglobulin superfamily domains;B cell mediated immunity;immune effector process;immune response;immune system process;immunoglobulin mediated immune response;leukocyte mediated immunity;lymphocyte mediated immunity;response to stimulus	antigen binding;binding	cell part;extracellular region;immunoglobulin complex;macromolecular complex;membrane;plasma membrane;protein complex	immune system process;response to stimulus	cell part;extracellular region;immunoglobulin complex;macromolecular complex;membrane;plasma membrane;protein complex		V-set	LIU_OVARIAN_CANCER_TUMORS_AND_XENOGRAFTS_XDGS_DN;SALVADOR_MARTIN_PEDIATRIC_TBD_ANTI_TNF_THERAPY_NONRESPONDER_POST_TREATMENT_DN	Adaptiveimmunity;Cellmembrane;Disulfidebond;Immunity;Immunoglobulin;Immunoglobulindomain;Membrane;Referenceproteome;Secreted;Signal		24.07198715	24.31697273	24.55787277	25.35555077	25.48052216	25.82871246	25.89194107	25.62937927	25.50918388	24.72607231	25.19128609	24.99476433	25.2559967	25.12223053	25.45549774	26.23458481	25.84529114	25.69919777	25.91981316	25.74160004	25.6701088	27.08630562	27.26815605	27.14438057	27.26954651	24.93926239	25.56980133	25.22413635	26.53505516
+	1.938466143	0.839427903	A0A0A0MT69	A0A0A0MT69_HUMAN	IGKJ4	Immunoglobulin kappa joining 4 (Fragment)	Color2 [A=255, R=169, G=169, B=169]	1	4									LIU_OVARIAN_CANCER_TUMORS_AND_XENOGRAFTS_XDGS_DN	Proteomicsidentification;Referenceproteome		23.22492409	21.52296638	21.37053299	25.15335655	24.57139778	24.961092	24.95513916	25.36161232	24.64432907	22.42769051	22.450634	18.94617653	19.83093262	23.0608654	23.0000782	23.02734375	22.44793701	22.76575851	23.15293503	23.04980469	23.52270889	23.82816887	24.48435783	24.27186012	24.6368618	24.32203674	24.78695107	24.41543579	17.40840912
+	2.493241332	0.83739096	P02768;cRAP-P02768	ALBU_HUMAN;cRAP-ALBU_HUMAN	ALB;cRAP-ALB	Albumin	Color2 [A=255, R=169, G=169, B=169]	1	4		anatomical structure homeostasis;biological regulation;cell communication;cellular process;cellular response to external stimulus;cellular response to extracellular stimulus;cellular response to nutrient levels;cellular response to starvation;cellular response to stimulus;cellular response to stress;homeostatic process;maintenance of location;maintenance of location in cell;maintenance of mitocho…	antioxidant activity;binding;carboxylic acid binding;cation binding;chaperone binding;cofactor binding;copper ion binding;DNA binding;fatty acid binding;identical protein binding;ion binding;lipid binding;metal ion binding;monocarboxylic acid binding;nucleic acid binding;protein binding;pyridoxal phosphate binding;toxin binding;transition metal ion binding;vitamin B6 binding;vitamin binding	blood microparticle;cell part;cytoplasm;cytoplasmic membrane-bounded vesicle lumen;cytoplasmic part;cytoplasmic vesicle part;endoplasmic reticulum;endoplasmic reticulum lumen;endoplasmic reticulum part;extracellular membrane-bounded organelle;extracellular organelle;extracellular region;extracellular region part;extracellular space;extracellular vesicular exosome;Golgi apparatus;intracellular mem…	biological regulation;cell communication;cellular process;homeostatic process;response to external stimulus;response to extracellular stimulus;response to starvation;response to stimulus;response to stress	cell part;cytoplasm;endoplasmic reticulum;extracellular organelle;extracellular region;extracellular space;Golgi apparatus;intracellular membrane-bounded organelle;intracellular organelle;macromolecular complex;nucleus;organelle;vesicle		Serum_albumin	BROWNE_HCMV_INFECTION_30MIN_UP;CASORELLI_ACUTE_PROMYELOCYTIC_LEUKEMIA_DN;DANG_REGULATED_BY_MYC_DN;DODD_NASOPHARYNGEAL_CARCINOMA_UP;FLECHNER_BIOPSY_KIDNEY_TRANSPLANT_REJECTED_VS_OK_DN;GAL_LEUKEMIC_STEM_CELL_DN;HOEGERKORP_CD44_TARGETS_DIRECT_UP;HSIAO_LIVER_SPECIFIC_GENES;HUMMERICH_BENIGN_SKIN_TUMOR_DN;HUMMERICH_MALIGNANT_SKIN_TUMOR_DN;JINESH_BLEBBISHIELD_TRANSFORMED_STEM_CELL_SPHERES_DN;JINESH_BLEB…	3D-structure;Alternativesplicing;Calcium;Cleavageonpairofbasicresidues;Copper;Directproteinsequencing;Diseasevariant;Disulfidebond;Glycation;Glycoprotein;Lipid-binding;Metal-binding;Methylation;Phosphoprotein;Referenceproteome;Repeat;Secreted;Signal;Zinc		32.03698349	33.06071854	32.98865509	35.55559158	35.48870468	35.52926254	34.78637314	34.30995178	34.49477005	33.9164772	33.84828949	34.25411606	33.55152512	33.4041214	34.52902222	34.42375946	34.68445969	34.41789627	35.30651855	35.40561676	34.32103729	32.03079605	34.18865585	34.25685883	34.84178925	34.62470627	34.98774338	35.00981522	34.04244995
+	2.895424194	0.834872851	Q14112	NID2_HUMAN	NID2	Nidogen-2	Color2 [A=255, R=169, G=169, B=169]	1	4		basement membrane organization;biological adhesion;cell adhesion;cell-matrix adhesion;cell-substrate adhesion;cellular component organization;cellular component organization at cellular level;cellular component organization or biogenesis;cellular component organization or biogenesis at cellular level;cellular process;extracellular matrix organization;extracellular structure organization	binding;calcium ion binding;cation binding;collagen binding;extracellular matrix structural constituent;ion binding;metal ion binding;protein binding;structural molecule activity	basement membrane;cell part;extracellular matrix part;extracellular membrane-bounded organelle;extracellular organelle;extracellular region;extracellular region part;extracellular space;extracellular vesicular exosome;membrane;membrane-bounded organelle;membrane-bounded vesicle;organelle;plasma membrane;vesicle	biological adhesion;cell adhesion;cellular component organization;cellular process;extracellular matrix organization;extracellular structure organization	cell part;extracellular organelle;extracellular region;extracellular space;membrane;organelle;plasma membrane;vesicle		cEGF;EGF_3;EGF_CA;G2F;Ldl_recept_b;NIDO;Thyroglobulin_1	ANASTASSIOU_MULTICANCER_INVASIVENESS_SIGNATURE;BASAKI_YBX1_TARGETS_UP;BENPORATH_SUZ12_TARGETS;BLANCO_MELO_RESPIRATORY_SYNCYTIAL_VIRUS_INFECTION_A594_CELLS_UP;BRUINS_UVC_RESPONSE_LATE;CHARAFE_BREAST_CANCER_LUMINAL_VS_MESENCHYMAL_DN;CHIARETTI_T_ALL_REFRACTORY_TO_THERAPY;CUI_TCF21_TARGETS_2_DN;DELACROIX_RARG_BOUND_MEF;DURAND_STROMA_S_UP;FARMER_BREAST_CANCER_CLUSTER_4;GAJATE_RESPONSE_TO_TRABECTEDIN_U…	Alternativesplicing;Basementmembrane;Calcium;Celladhesion;Directproteinsequencing;Disulfidebond;EGF-likedomain;Extracellularmatrix;Glycoprotein;Methylation;Proteoglycan;Referenceproteome;Repeat;Secreted;Signal		19.62403488	20.03401184	20.94200516	20.77402496	20.80319977	21.68868065	20.09654808	22.86084557	18.77828979	20.48774147	19.34664536	19.555439	19.42146111	21.15194893	20.26267242	18.5558548	19.00794029	19.67603302	18.24337387	19.77735519	19.4589119	19.86690331	19.48078728	18.11297035	18.91178131	21.02520943	21.382164	21.06844902	21.95175362
+	2.091964616	0.826248752	Q8NBJ4	GOLM1_HUMAN	GOLM1	Golgi membrane protein 1	Color2 [A=255, R=169, G=169, B=169]	1	4		biological regulation;cellular component organization;cellular component organization at cellular level;cellular component organization or biogenesis;cellular component organization or biogenesis at cellular level;cellular process;nucleus organization;organelle organization;regulation of biological process;regulation of lipid metabolic process;regulation of metabolic process;regulation of primary…		cell part;cytoplasmic part;endoplasmic reticulum lumen;endoplasmic reticulum part;extracellular region part;extracellular space;Golgi apparatus;intracellular membrane-bounded organelle;intracellular organelle;intracellular organelle lumen;intracellular organelle part;intracellular part;membrane;membrane-bounded organelle;membrane-enclosed lumen;organelle;organelle lumen;organelle part;plasma memb…	biological regulation;cellular component organization;cellular process;nucleus organization;organelle organization	cell part;extracellular space;Golgi apparatus;intracellular membrane-bounded organelle;intracellular organelle;membrane;organelle;plasma membrane			BREDEMEYER_RAG_SIGNALING_VIA_ATM_NOT_VIA_NFKB_UP;CERVERA_SDHB_TARGETS_1_UP;CHANDRAN_METASTASIS_DN;CHYLA_CBFA2T3_TARGETS_DN;CREIGHTON_ENDOCRINE_THERAPY_RESISTANCE_3;IWANAGA_CARCINOGENESIS_BY_KRAS_PTEN_UP;KARLSSON_TGFB1_TARGETS_DN;KRIGE_RESPONSE_TO_TOSEDOSTAT_24HR_DN;KRIGE_RESPONSE_TO_TOSEDOSTAT_6HR_DN;LI_INDUCED_T_TO_NATURAL_KILLER_UP;LIM_MAMMARY_STEM_CELL_DN;LIU_PROSTATE_CANCER_UP;ONKEN_UVEAL_MEL…	Acetylation;Alternativeinitiation;Coiledcoil;Glycoprotein;Golgiapparatus;Membrane;Phosphoprotein;Referenceproteome;Signal-anchor;Transmembrane;Transmembranehelix		22.26219749	20.9741497	23.81552124	23.50210381	23.02172279	23.49113464	22.71663857	20.26473618	19.80074501	18.84902763	19.26005554	18.44006348	21.56090546	20.14634132	20.03655243	23.02706528	22.85251808	22.29357529	22.01930618	23.08517265	22.78984833	21.91430855	22.63503838	22.86330032	22.78998756	22.24162292	22.82530594	22.52457619	22.3582325
+	2.195028533	0.822838738	A0A0G2JRQ6	A0A0G2JRQ6_HUMAN		Ig-like domain-containing protein (Fragment)	Color2 [A=255, R=169, G=169, B=169]	1	4		immune response;immune system process;response to stimulus		extracellular region part;extracellular space	immune system process;response to stimulus	extracellular space		V-set		Proteomicsidentification;Referenceproteome;Signal		23.96898651	22.79943085	21.53328896	25.58783913	25.09812737	25.56729317	25.30603027	25.17258835	24.73887634	22.28124046	22.81521797	22.91876411	24.65467834	25.126791	25.19485474	24.30939293	23.92218781	23.8265419	24.76337051	24.493927	24.83867645	25.82110023	26.20304489	26.28068161	26.05064201	24.32385826	24.87919807	24.87221909	24.60634041
+	8.908854428	0.817034547	Q92823	NRCAM_HUMAN	NRCAM	Neuronal cell adhesion molecule	Color2 [A=255, R=169, G=169, B=169]	1	4		anatomical structure development;anatomical structure formation involved in morphogenesis;anatomical structure morphogenesis;angiogenesis;axon guidance;axonal fasciculation;axonogenesis;biological regulation;brain development;cell migration;cell motility;cell part morphogenesis;cell projection morphogenesis;cell projection organization;cell recognition;cellular component assembly;cellular compone…	ankyrin binding;binding;cytoskeletal protein binding;protein binding	axon;axon part;cell part;cell projection;cell projection part;external side of plasma membrane;extracellular region;initial segment;membrane;membrane part;neuron projection;plasma membrane;plasma membrane part	anatomical structure development;anatomical structure formation involved in morphogenesis;anatomical structure morphogenesis;biological regulation;cell motility;cell recognition;cellular component assembly;cellular component morphogenesis;cellular component movement;cellular component organization;cellular membrane organization;cellular process;developmental process;localization;locomotion;membra…	cell part;cell projection;extracellular region;membrane;neuron projection;plasma membrane	Cell adhesion molecules (CAMs)	Bravo_FIGEY;fn3;Ig_3;I-set	BENPORATH_EED_TARGETS;BENPORATH_SUZ12_TARGETS;BLANCO_MELO_BETA_INTERFERON_TREATED_BRONCHIAL_EPITHELIAL_CELLS_UP;BLANCO_MELO_COVID19_BRONCHIAL_EPITHELIAL_CELLS_SARS_COV_2_INFECTION_UP;BOSCO_ALLERGEN_INDUCED_TH2_ASSOCIATED_MODULE;CHEBOTAEV_GR_TARGETS_DN;COATES_MACROPHAGE_M1_VS_M2_UP;CREIGHTON_ENDOCRINE_THERAPY_RESISTANCE_1;DAVICIONI_MOLECULAR_ARMS_VS_ERMS_UP;DAVICIONI_PAX_FOXO1_SIGNATURE_IN_ARMS_UP…	3D-structure;Alternativesplicing;Celladhesion;Cellmembrane;Cellprojection;Diseasevariant;Disulfidebond;Glycoprotein;Immunoglobulindomain;Intellectualdisability;Membrane;Phosphoprotein;Referenceproteome;Repeat;Secreted;Signal;Transmembrane;Transmembranehelix		23.74403572	21.79710007	23.80858612	23.84886742	23.32366562	23.68174553	23.19970703	23.57722473	23.18078041	23.15480995	23.27557373	23.03582382	22.39869118	23.00875092	22.9847374	23.20397186	23.01905441	22.83823395	23.62741852	23.56189156	23.43948936	19.98145485	23.06643677	23.28589439	23.04403496	23.91815186	24.16954613	23.86349678	24.33124542
+	3.175640429	0.800220928	O15031	PLXB2_HUMAN	PLXNB2	Plexin-B2	Color2 [A=255, R=169, G=169, B=169]	1	4		anatomical structure development;anatomical structure formation involved in morphogenesis;biological adhesion;biological regulation;brain development;cell adhesion;cell proliferation;cell surface receptor linked signaling pathway;cell-cell adhesion;cellular process;cellular response to stimulus;developmental process;homophilic cell adhesion;negative regulation of biological process;negative regul…	molecular transducer activity;receptor activity;semaphorin receptor activity;signal transducer activity;signaling receptor activity;transmembrane signaling receptor activity	cell part;cell surface;extracellular membrane-bounded organelle;extracellular organelle;extracellular region part;extracellular vesicular exosome;macromolecular complex;membrane;membrane-bounded organelle;membrane-bounded vesicle;organelle;plasma membrane;protein complex;receptor complex;semaphorin receptor complex;vesicle	anatomical structure development;anatomical structure formation involved in morphogenesis;biological adhesion;biological regulation;cell adhesion;cell proliferation;cellular process;developmental process;regulation of protein modification process;regulation of translation;response to stimulus;signal transduction	cell part;cell surface;extracellular organelle;macromolecular complex;membrane;organelle;plasma membrane;protein complex;receptor complex;vesicle	Axon guidance	Plexin_cytopl;Plexin_RBD;PSI;Sema;TIG;TIG_plexin	AMUNDSON_DNA_DAMAGE_RESPONSE_TP53;BAELDE_DIABETIC_NEPHROPATHY_DN;BLALOCK_ALZHEIMERS_DISEASE_INCIPIENT_UP;BLALOCK_ALZHEIMERS_DISEASE_UP;BURTON_ADIPOGENESIS_7;BURTON_ADIPOGENESIS_8;BYSTRYKH_HEMATOPOIESIS_STEM_CELL_QTL_TRANS;CAIRO_HEPATOBLASTOMA_CLASSES_DN;CHEN_METABOLIC_SYNDROM_NETWORK;DEBIASI_APOPTOSIS_BY_REOVIRUS_INFECTION_DN;DELYS_THYROID_CANCER_UP;FEVR_CTNNB1_TARGETS_UP;FISCHER_DIRECT_P53_TARGE…	3D-structure;Cellmembrane;Developmentalprotein;Disulfidebond;Glycoprotein;Membrane;Phosphoprotein;Receptor;Referenceproteome;Repeat;Signal;Transmembrane;Transmembranehelix		21.34864998	21.02198982	20.6039772	22.38692856	21.93490791	22.47134018	21.44718552	21.47115898	21.18890572	21.81518173	21.947258	22.12235451	22.01825333	21.02440643	20.81650925	21.24469757	21.06558609	20.86151886	21.69039154	21.50052071	21.70959282	19.83318138	16.76153564	21.29616356	20.91703224	21.71737862	22.14591026	21.80697823	22.54042816
+	2.931099453	0.797209702	Q14520	HABP2_HUMAN	HABP2	Hyaluronan-binding protein 2	Color2 [A=255, R=169, G=169, B=169]	1	4		biological adhesion;cell adhesion;cellular process;macromolecule metabolic process;metabolic process;primary metabolic process;protein metabolic process;proteolysis	binding;calcium ion binding;carbohydrate binding;catalytic activity;cation binding;endopeptidase activity;glycosaminoglycan binding;hydrolase activity;ion binding;metal ion binding;pattern binding;peptidase activity;peptidase activity, acting on L-amino acid peptides;polysaccharide binding;serine hydrolase activity;serine-type endopeptidase activity;serine-type peptidase activity	extracellular region;extracellular region part;extracellular space	biological adhesion;cell adhesion;cellular process;macromolecule metabolic process;metabolic process;primary metabolic process;protein metabolic process;proteolysis	extracellular region;extracellular space		EGF;Kringle;Trypsin	BLANCO_MELO_COVID19_SARS_COV_2_INFECTION_A594_ACE2_EXPRESSING_CELLS_DN;BLANCO_MELO_COVID19_SARS_COV_2_INFECTION_A594_ACE2_EXPRESSING_CELLS_RUXOLITINIB_DN;BLANCO_MELO_COVID19_SARS_COV_2_INFECTION_A594_CELLS_DN;BLANCO_MELO_HUMAN_PARAINFLUENZA_VIRUS_3_INFECTION_A594_CELLS_DN;BLANCO_MELO_RESPIRATORY_SYNCYTIAL_VIRUS_INFECTION_A594_CELLS_DN;BOCHKIS_FOXA2_TARGETS;CAIRO_HEPATOBLASTOMA_DN;CARRILLOREIXACH_…	Alternativesplicing;Cleavageonpairofbasicresidues;Directproteinsequencing;Disulfidebond;EGF-likedomain;Glycoprotein;Hydrolase;Kringle;Protease;Referenceproteome;Repeat;Secreted;Serineprotease;Signal		20.81989861	21.57167053	22.38139725	24.32517624	23.78793716	24.43438339	23.98489761	24.19892502	23.53638649	23.37202835	23.2478466	22.96591187	23.07301712	23.59677887	22.96725464	22.6621151	23.19791412	22.60248756	24.11838531	23.63491249	23.51445007	26.72657013	22.807724	23.22704697	23.12633324	22.53632164	22.91318703	22.72290611	23.34863853
+	3.271788278	0.796800977	Q24JP5	T132A_HUMAN	TMEM132A	Transmembrane protein 132A	Color2 [A=255, R=169, G=169, B=169]	1	4		biological regulation;negative regulation of biological process;negative regulation of catabolic process;negative regulation of macromolecule metabolic process;negative regulation of metabolic process;negative regulation of protein catabolic process;negative regulation of protein metabolic process;positive regulation of biological process;positive regulation of cell communication;positive regulat…	binding;identical protein binding;protein binding;protein dimerization activity;protein homodimerization activity	cell part;cytoplasmic part;endoplasmic reticulum;endoplasmic reticulum lumen;endoplasmic reticulum membrane;endoplasmic reticulum part;extracellular membrane-bounded organelle;extracellular organelle;extracellular region part;extracellular vesicular exosome;Golgi apparatus part;Golgi membrane;intracellular membrane-bounded organelle;intracellular organelle;intracellular organelle lumen;intracellu…	biological regulation;regulation of transport	cell part;endoplasmic reticulum;extracellular organelle;intracellular membrane-bounded organelle;intracellular organelle;membrane;organelle;plasma membrane;vesicle		TMEM132;TMEM132D_C;TMEM132D_N	BENPORATH_CYCLING_GENES;CARRILLOREIXACH_HEPATOBLASTOMA_VS_NORMAL_UP;CHEN_METABOLIC_SYNDROM_NETWORK;CHICAS_RB1_TARGETS_SENESCENT;CUI_TCF21_TARGETS_2_UP;FULCHER_INFLAMMATORY_RESPONSE_LECTIN_VS_LPS_UP;GRAESSMANN_APOPTOSIS_BY_DOXORUBICIN_UP;HAN_SATB1_TARGETS_DN;HAN_SATB1_TARGETS_UP;HUANG_GATA2_TARGETS_DN;KARLSSON_TGFB1_TARGETS_DN;NIKOLSKY_BREAST_CANCER_11Q12_Q14_AMPLICON;NUYTTEN_EZH2_TARGETS_UP;NUYTT…	Alternativesplicing;Endoplasmicreticulum;Glycoprotein;Golgiapparatus;Membrane;Phosphoprotein;Referenceproteome;Signal;Transmembrane;Transmembranehelix		19.55278587	21.79483223	20.53581047	20.34309196	19.15275192	20.2424202	18.60489845	19.44787788	19.10405159	20.34679413	22.1674614	19.24885368	19.3441124	19.95387268	19.02702904	19.32798958	20.39256668	20.62799263	19.98601532	19.78447914	20.35515785	21.28683472	19.10472107	19.65664864	18.67182732	20.57248497	20.80701828	20.77563286	21.28165817
+	3.90652922	0.778494161	Q9H4D0	CSTN2_HUMAN	CLSTN2	Calsyntenin-2	Color2 [A=255, R=169, G=169, B=169]	1	4		associative learning;behavior;biological adhesion;biological regulation;cell adhesion;cell-cell adhesion;cellular process;cognition;homophilic cell adhesion;learning;learning or memory;multicellular organismal process;neurological system process;positive regulation of biological process;positive regulation of cell communication;positive regulation of cellular component biogenesis;positive regulat…	beta-amyloid binding;binding;calcium ion binding;cation binding;cytoskeletal protein binding;ion binding;kinesin binding;metal ion binding;protein binding;X11-like protein binding	cell part;cell projection;cell surface;cytoplasmic part;dendrite;endoplasmic reticulum membrane;endoplasmic reticulum part;Golgi apparatus part;Golgi membrane;intracellular organelle part;intracellular part;membrane;membrane part;neuron projection;organelle membrane;organelle part;postsynaptic membrane;synapse part;synaptic membrane	behavior;biological adhesion;biological regulation;cell adhesion;cellular process;multicellular organismal process;neurological system process;response to stimulus	cell part;cell projection;cell surface;membrane;neuron projection		Cadherin;CLSTN_C	ACEVEDO_METHYLATED_IN_LIVER_CANCER_DN;BEGUM_TARGETS_OF_PAX3_FOXO1_FUSION_UP;BENPORATH_EED_TARGETS;BENPORATH_ES_WITH_H3K27ME3;BENPORATH_PRC2_TARGETS;BENPORATH_SUZ12_TARGETS;CHARAFE_BREAST_CANCER_LUMINAL_VS_BASAL_UP;CUI_TCF21_TARGETS_2_UP;DOANE_BREAST_CANCER_ESR1_UP;EBAUER_TARGETS_OF_PAX3_FOXO1_FUSION_UP;FARMER_BREAST_CANCER_APOCRINE_VS_LUMINAL;HOELZEL_NF1_TARGETS_UP;KINSEY_TARGETS_OF_EWSR1_FLII_FU…	Calcium;Celladhesion;Cellmembrane;Cellprojection;Endoplasmicreticulum;Glycoprotein;Golgiapparatus;Membrane;Postsynapticcellmembrane;Referenceproteome;Repeat;Signal;Synapse;Transmembrane;Transmembranehelix		21.72709656	22.46441841	20.37259293	22.75534248	22.38754845	23.08520508	22.06544113	22.48293877	22.34118462	21.93251991	23.15885925	22.04092598	20.59650993	19.76309776	20.6278038	22.55017853	22.39377213	22.19701195	22.8714962	22.66488647	22.4386425	19.56950569	22.25435257	22.3914299	23.24628067	22.1601963	22.53030014	22.42590904	23.48118782
+	5.904045169	0.764351353	Q92820	GGH_HUMAN	GGH	Gamma-glutamyl hydrolase	Color2 [A=255, R=169, G=169, B=169]	1	4		amine metabolic process;carboxylic acid metabolic process;cellular amine metabolic process;cellular amino acid metabolic process;cellular aromatic compound metabolic process;cellular ketone metabolic process;cellular metabolic process;cellular modified amino acid metabolic process;cellular nitrogen compound metabolic process;cellular process;coenzyme metabolic process;cofactor metabolic process;f…	catalytic activity;exopeptidase activity;gamma-glutamyl-peptidase activity;hydrolase activity;omega peptidase activity;peptidase activity;peptidase activity, acting on L-amino acid peptides	azurophil granule lumen;cell part;cytoplasmic membrane-bounded vesicle;cytoplasmic membrane-bounded vesicle lumen;cytoplasmic part;cytoplasmic vesicle;cytoplasmic vesicle part;extracellular membrane-bounded organelle;extracellular organelle;extracellular region;extracellular region part;extracellular space;extracellular vesicular exosome;intracellular membrane-bounded organelle;intracellular orga…	amine metabolic process;cellular amino acid metabolic process;cellular aromatic compound metabolic process;cellular ketone metabolic process;cellular metabolic process;cellular nitrogen compound metabolic process;cellular process;cofactor metabolic process;heterocycle metabolic process;metabolic process;nitrogen compound metabolic process;organic acid metabolic process;primary metabolic process;s…	cell part;cytoplasmic membrane-bounded vesicle;extracellular organelle;extracellular region;extracellular space;intracellular membrane-bounded organelle;intracellular organelle;nucleus;organelle;vacuole;vesicle	Folate biosynthesis	Peptidase_C26	ACEVEDO_LIVER_CANCER_UP;ALONSO_METASTASIS_UP;BENPORATH_MYC_MAX_TARGETS;BOYAULT_LIVER_CANCER_SUBCLASS_G6_UP;BOYLAN_MULTIPLE_MYELOMA_C_D_DN;BROWNE_HCMV_INFECTION_48HR_UP;BYSTRYKH_HEMATOPOIESIS_STEM_CELL_QTL_CIS;CAVARD_LIVER_CANCER_MALIGNANT_VS_BENIGN;CROONQUIST_IL6_DEPRIVATION_DN;DESERT_PERIVENOUS_HEPATOCELLULAR_CARCINOMA_SUBCLASS_UP;DIAZ_CHRONIC_MYELOGENOUS_LEUKEMIA_UP;DUTERTRE_ESTRADIOL_RESPONSE_…	3D-structure;Glycoprotein;Hydrolase;Lysosome;Referenceproteome;Secreted;Signal		20.34631348	22.05159378	21.94337845	22.51660347	21.80105782	22.43406677	22.35866737	22.34106255	22.51085472	21.01880074	21.7130127	21.75949669	22.08363914	22.71773911	22.96310806	22.57035637	21.9998188	22.2355938	23.33379936	23.25426102	23.4060955	22.76439285	22.92031288	22.73542213	22.79149818	23.27191734	23.60134315	23.45510483	23.28127289
+	8.238790972	0.761368161	Q9Y5W5	WIF1_HUMAN	WIF1	Wnt inhibitory factor 1	Color2 [A=255, R=169, G=169, B=169]	1	4		anatomical structure development;anterior/posterior pattern specification;biological regulation;blood vessel development;cell surface receptor linked signaling pathway;cellular process;cellular response to stimulus;determination of bilateral symmetry;determination of left/right symmetry;developmental process;heart development;negative regulation of biological process;negative regulation of cell c…	activin receptor binding;binding;protein binding;receptor binding;receptor serine/threonine kinase binding;transmembrane receptor protein serine/threonine kinase binding;Wnt-protein binding	cell part;cell surface;extracellular region	anatomical structure development;biological regulation;cellular process;developmental process;response to stimulus;signal transduction	cell part;cell surface;extracellular region	Wnt signaling pathway	hEGF;WIF	BIOCARTA_WNT_PATHWAY;BLALOCK_ALZHEIMERS_DISEASE_DN;BRUINS_UVC_RESPONSE_VIA_TP53_GROUP_A;JAZAG_TGFB1_SIGNALING_UP;KEGG_MEDICUS_REFERENCE_WNT_SIGNALING_MODULATION_WNT_INHIBITOR;KEGG_WNT_SIGNALING_PATHWAY;LEE_NEURAL_CREST_STEM_CELL_DN;LIM_MAMMARY_STEM_CELL_UP;LIU_PROSTATE_CANCER_DN;MEISSNER_BRAIN_HCP_WITH_H3K4ME3_AND_H3K27ME3;MOROSETTI_FACIOSCAPULOHUMERAL_MUSCULAR_DISTROPHY_DN;NABA_MATRISOME;NABA_MA…	3D-structure;Developmentalprotein;Disulfidebond;EGF-likedomain;Glycoprotein;Referenceproteome;Repeat;Secreted;Signal;Wntsignalingpathway		25.30016327	25.59207153	26.02894402	26.51724243	26.43533516	26.92430305	26.24164009	26.49761581	26.25866699	25.03438187	25.52854538	24.8886528	25.63669586	25.66075706	25.90984917	26.51580429	26.47821808	26.50255585	26.0445652	25.61432457	25.7947197	26.9695549	27.07091522	27.05047798	27.18771172	26.9134903	27.25738716	26.88401794	27.14870262
+	2.640664686	0.759048591	P04004	VTNC_HUMAN	VTN	Vitronectin	Color2 [A=255, R=169, G=169, B=169]	1	4		biological adhesion;biological regulation;cell adhesion;cell adhesion mediated by integrin;cell differentiation;cell migration;cell motility;cell-matrix adhesion;cell-substrate adhesion;cellular component assembly;cellular component assembly at cellular level;cellular component movement;cellular component organization;cellular component organization at cellular level;cellular component organizati…	binding;carbohydrate binding;cargo receptor activity;collagen binding;extracellular matrix binding;extracellular matrix structural constituent;glycosaminoglycan binding;heparin binding;identical protein binding;integrin binding;pattern binding;polysaccharide binding;protein binding;protein complex binding;receptor activity;receptor binding;scavenger receptor activity;structural molecule activity	alphav-beta3 integrin-vitronectin complex;basement membrane;blood microparticle;cell part;cytoplasmic part;endoplasmic reticulum;endoplasmic reticulum lumen;endoplasmic reticulum part;extracellular matrix part;extracellular membrane-bounded organelle;extracellular organelle;extracellular region;extracellular region part;extracellular space;extracellular vesicular exosome;Golgi apparatus part;Golg…	biological adhesion;biological regulation;cell adhesion;cell differentiation;cell motility;cellular component assembly;cellular component movement;cellular component organization;cellular macromolecular complex assembly;cellular process;developmental process;extracellular matrix organization;extracellular structure organization;immune system process;locomotion;macromolecular complex assembly;prot…	cell part;endoplasmic reticulum;extracellular organelle;extracellular region;extracellular space;intracellular membrane-bounded organelle;intracellular organelle;macromolecular complex;organelle;protein complex;vesicle	ECM-receptor interaction;Focal adhesion	Hemopexin;Somatomedin_B	ACEVEDO_LIVER_CANCER_DN;ACEVEDO_LIVER_CANCER_WITH_H3K9ME3_DN;BRUINS_UVC_RESPONSE_VIA_TP53_GROUP_A;BYSTRYKH_HEMATOPOIESIS_STEM_CELL_QTL_TRANS;CAIRO_LIVER_DEVELOPMENT_DN;CHEN_METABOLIC_SYNDROM_NETWORK;CHIBA_RESPONSE_TO_TSA_UP;DI_MARTINO_MATRISOME_HIGHLY_PROLIFERATIVE_HNSCC;DODD_NASOPHARYNGEAL_CARCINOMA_UP;FEVR_CTNNB1_TARGETS_UP;GOZGIT_ESR1_TARGETS_UP;HEBERT_MATRISOME_TNBC_LIVER_METASTASIS;HOFFMAN_C…	3D-structure;Celladhesion;Directproteinsequencing;Disulfidebond;Glycoprotein;Heparin-binding;Phosphoprotein;Referenceproteome;Repeat;Secreted;Signal;Sulfation	ITGB3-ITGAV-VTN complex;ITGB5-ITGAV-VTN complex	26.31142426	26.29977608	26.63032913	27.05408669	26.47966385	26.99114037	25.91687393	26.21988106	26.14883232	26.20226288	26.53374863	26.36206055	26.1108551	26.27621841	26.2634449	25.8494339	25.52976418	25.55993652	26.7166481	26.7039299	26.61599541	28.9786377	28.13304138	27.99068642	28.020998	25.67152786	25.92740822	25.74807358	26.92645454
+	5.984214695	0.756608123	Q12860	CNTN1_HUMAN	CNTN1	Contactin-1	Color2 [A=255, R=169, G=169, B=169]	1	4		anatomical structure development;anatomical structure formation involved in morphogenesis;axon guidance;behavior;biological adhesion;biological regulation;brain development;cell adhesion;cell surface receptor linked signaling pathway;cellular component assembly;cellular component assembly at cellular level;cellular component assembly involved in morphogenesis;cellular component organization;cellu…	binding;carbohydrate binding	axon;cell part;cell projection;extracellular membrane-bounded organelle;extracellular organelle;extracellular region part;extracellular vesicular exosome;membrane;membrane-bounded organelle;membrane-bounded vesicle;neuron projection;organelle;plasma membrane;postsynaptic membrane;presynaptic membrane;synapse part;synaptic membrane;vesicle	anatomical structure development;anatomical structure formation involved in morphogenesis;behavior;biological adhesion;biological regulation;cell adhesion;cellular component assembly;cellular component organization;cellular process;developmental process;locomotion;macromolecule metabolic process;metabolic process;regulation of transport;response to chemical stimulus;response to external stimulus;…	cell part;cell projection;extracellular organelle;membrane;neuron projection;organelle;plasma membrane;vesicle	Cell adhesion molecules (CAMs)	fn3;Ig_3;I-set	BLANCO_MELO_COVID19_SARS_COV_2_INFECTION_A594_ACE2_EXPRESSING_CELLS_DN;BRUINS_UVC_RESPONSE_VIA_TP53_GROUP_A;CHEBOTAEV_GR_TARGETS_DN;ENK_UV_RESPONSE_KERATINOCYTE_DN;GOZGIT_ESR1_TARGETS_DN;GRAESSMANN_APOPTOSIS_BY_DOXORUBICIN_DN;IVANOVA_HEMATOPOIESIS_STEM_CELL_LONG_TERM;JI_METASTASIS_REPRESSED_BY_STK11;KEGG_CELL_ADHESION_MOLECULES_CAMS;KIM_MYC_AMPLIFICATION_TARGETS_UP;LIU_OVARIAN_CANCER_TUMORS_AND_X…	3D-structure;Alternativesplicing;Celladhesion;Cellmembrane;Directproteinsequencing;Disulfidebond;Glycoprotein;GPI-anchor;Immunoglobulindomain;Lipoprotein;Membrane;Notchsignalingpathway;Referenceproteome;Repeat;Signal		20.41817093	23.02238464	23.67778397	23.77794075	23.25048256	23.98293114	23.67469597	23.67796707	23.54590225	23.58607292	23.76604652	23.72622299	23.39410591	23.72364235	23.9054184	23.68569756	23.47230339	23.00380516	23.02202606	22.96148109	23.03956604	24.3148365	23.89248848	23.85916138	23.83127594	24.15750694	24.51359367	24.21901131	24.4517765
+	2.475634684	0.748054641	Q9UGM5	FETUB_HUMAN	FETUB	Fetuin-B	Color2 [A=255, R=169, G=169, B=169]	1	4		binding of sperm to zona pellucida;biological regulation;cell recognition;cell-cell recognition;cellular process;cellular process involved in reproduction;fertilization;negative regulation of catalytic activity;negative regulation of endopeptidase activity;negative regulation of hydrolase activity;negative regulation of molecular function;negative regulation of peptidase activity;regulation of bi…	cysteine-type endopeptidase inhibitor activity;endopeptidase inhibitor activity;endopeptidase regulator activity;enzyme inhibitor activity;enzyme regulator activity;metalloendopeptidase inhibitor activity;metalloenzyme inhibitor activity;metalloenzyme regulator activity;peptidase inhibitor activity;peptidase regulator activity	extracellular membrane-bounded organelle;extracellular organelle;extracellular region;extracellular region part;extracellular vesicular exosome;membrane-bounded organelle;membrane-bounded vesicle;organelle;vesicle	biological regulation;cell recognition;cellular process	extracellular organelle;extracellular region;organelle;vesicle		Cystatin	BRUINS_UVC_RESPONSE_VIA_TP53_GROUP_A;CAIRO_HEPATOBLASTOMA_DN;CARRILLOREIXACH_HEPATOBLASTOMA_VS_NORMAL_DN;CHEN_METABOLIC_SYNDROM_NETWORK;DESERT_PERIPORTAL_HEPATOCELLULAR_CARCINOMA_SUBCLASS_UP;DURAND_STROMA_NS_UP;DURCHDEWALD_SKIN_CARCINOGENESIS_DN;FOSTER_KDM1A_TARGETS_UP;GRAESSMANN_APOPTOSIS_BY_DOXORUBICIN_UP;GRAESSMANN_RESPONSE_TO_MC_AND_DOXORUBICIN_UP;ODONNELL_TFRC_TARGETS_DN;PURBEY_TARGETS_OF_CT…	3D-structure;Alternativesplicing;Disulfidebond;Fertilization;Glycoprotein;Metalloenzymeinhibitor;Metalloproteaseinhibitor;Phosphoprotein;Proteaseinhibitor;Referenceproteome;Repeat;Secreted;Signal		20.83151245	21.74658775	21.69063377	22.86283112	22.54303169	22.88124657	22.10778046	22.23753929	21.77108574	21.75657272	22.57267952	22.87483406	20.84263802	20.56714821	22.43243217	22.10892868	21.61245537	22.92660141	22.61851311	22.51249886	22.44029427	22.96529198	17.04328156	18.39278603	18.57409477	21.04360199	21.36579323	21.358284	22.79299164
+	6.16773861	0.74556823	Q16270	IBP7_HUMAN	IGFBP7	Insulin-like growth factor-binding protein 7	Color2 [A=255, R=169, G=169, B=169]	1	4		biological adhesion;biological regulation;cell adhesion;cellular process;cellular response to chemical stimulus;cellular response to endogenous stimulus;cellular response to hormone stimulus;cellular response to organic substance;cellular response to stimulus;embryo implantation;negative regulation of biological process;negative regulation of cell proliferation;negative regulation of cellular pro…	binding;growth factor binding;insulin-like growth factor binding;protein binding	cell part;cytoplasmic part;endoplasmic reticulum lumen;endoplasmic reticulum part;extracellular membrane-bounded organelle;extracellular organelle;extracellular region;extracellular region part;extracellular space;extracellular vesicular exosome;intracellular organelle lumen;intracellular organelle part;intracellular part;membrane-bounded organelle;membrane-bounded vesicle;membrane-enclosed lumen…	biological adhesion;biological regulation;cell adhesion;cellular process;response to chemical stimulus;response to endogenous stimulus;response to external stimulus;response to extracellular stimulus;response to stimulus	cell part;extracellular organelle;extracellular region;extracellular space;organelle;vesicle		IGFBP;I-set;Kazal_2	ACEVEDO_LIVER_CANCER_UP;AKL_HTLV1_INFECTION_DN;ALCALAY_AML_BY_NPM1_LOCALIZATION_DN;ASTON_MAJOR_DEPRESSIVE_DISORDER_UP;BAELDE_DIABETIC_NEPHROPATHY_DN;BENPORATH_EED_TARGETS;BRUNO_HEMATOPOIESIS;CASORELLI_ACUTE_PROMYELOCYTIC_LEUKEMIA_UP;CERVERA_SDHB_TARGETS_2;CHARAFE_BREAST_CANCER_LUMINAL_VS_BASAL_DN;CHARAFE_BREAST_CANCER_LUMINAL_VS_MESENCHYMAL_DN;CROONQUIST_NRAS_VS_STROMAL_STIMULATION_DN;CROONQUIST_…	Alternativesplicing;Celladhesion;Directproteinsequencing;Disulfidebond;Glycoprotein;Growthfactorbinding;Immunoglobulindomain;Phosphoprotein;Referenceproteome;RNAediting;Secreted;Signal		26.40323639	26.63808441	26.92209244	27.52640915	27.03865051	27.66012764	26.54410934	27.00180817	26.62583542	25.60105515	25.90528488	25.71351624	26.11039925	26.15058899	26.28559303	27.07165146	26.78555107	26.59395981	26.49612236	26.38775063	26.47638512	27.10271454	27.87305069	27.73773193	27.77703285	27.53512764	27.89863968	27.64219666	27.69272804
+	1.904324296	0.744958423	Q9Y6C2	EMIL1_HUMAN	EMILIN1	EMILIN-1	Color2 [A=255, R=169, G=169, B=169]	1	4		anatomical structure morphogenesis;aortic valve morphogenesis;biological adhesion;biological regulation;cell adhesion;cell adhesion mediated by integrin;cell migration;cell motility;cell-matrix adhesion;cell-substrate adhesion;cellular component assembly;cellular component assembly at cellular level;cellular component movement;cellular component organization;cellular component organization at cel…	binding;binding, bridging;extracellular matrix constituent conferring elasticity;extracellular matrix structural constituent;identical protein binding;protein binding;structural molecule activity	alpha4-beta1 integrin complex;cell part;collagen;extracellular matrix part;extracellular membrane-bounded organelle;extracellular organelle;extracellular region;extracellular region part;extracellular space;extracellular vesicular exosome;integrin complex;macromolecular complex;membrane part;membrane-bounded organelle;membrane-bounded vesicle;organelle;plasma membrane part;protein complex;recepto…	anatomical structure morphogenesis;biological adhesion;biological regulation;cell adhesion;cell motility;cellular component assembly;cellular component movement;cellular component organization;cellular process;developmental process;extracellular matrix organization;extracellular structure organization;locomotion	cell part;extracellular organelle;extracellular region;extracellular space;macromolecular complex;organelle;protein complex;receptor complex;vesicle		C1q;Collagen;EMI	BROWNE_HCMV_INFECTION_18HR_DN;CHEN_METABOLIC_SYNDROM_NETWORK;CONCANNON_APOPTOSIS_BY_EPOXOMICIN_DN;DASU_IL6_SIGNALING_UP;DAVICIONI_MOLECULAR_ARMS_VS_ERMS_DN;DI_MARTINO_MATRISOME_HIGHLY_PROLIFERATIVE_HNSCC;DI_MARTINO_MATRISOME_HIGHLY_PROLIFERATIVE_HNSCC_TUMOR_CELL_DERIVED;HAMAI_APOPTOSIS_VIA_TRAIL_DN;IVANOVA_HEMATOPOIESIS_EARLY_PROGENITOR;JAZAG_TGFB1_SIGNALING_UP;LIU_OVARIAN_CANCER_TUMORS_AND_XENOG…	3D-structure;Alternativesplicing;Celladhesion;Coiledcoil;Collagen;Diseasevariant;Disulfidebond;Extracellularmatrix;Glycoprotein;Neurodegeneration;Neuropathy;Referenceproteome;Secreted;Signal	ITGA4-ITGB1-EMILIN1 complex	21.59535599	21.77105713	22.59969902	21.87854576	21.13751221	22.06318092	19.30534363	21.91225243	18.68466377	19.23568535	20.15566063	19.16191101	18.94796371	20.43218803	19.76590919	19.14429855	19.82130432	19.68875313	19.49640465	20.28937149	19.78910065	20.01132393	18.86889076	18.87169838	20.51024628	20.68806267	21.07566071	21.03125381	21.04877853
+	1.773595	0.738566981	Q14055	CO9A2_HUMAN	COL9A2	Collagen alpha-2(IX) chain	Color2 [A=255, R=169, G=169, B=169]	1	4		anatomical structure development;cellular component organization;cellular component organization at cellular level;cellular component organization or biogenesis;cellular component organization or biogenesis at cellular level;cellular process;developmental process;extracellular matrix organization;extracellular structure organization;skeletal system development;system development	binding;extracellular matrix structural constituent;extracellular matrix structural constituent conferring tensile strength;identical protein binding;protein binding;protein dimerization activity;protein homodimerization activity;structural molecule activity	anchoring collagen;cell part;collagen;collagen type IX;cytoplasmic part;endoplasmic reticulum lumen;endoplasmic reticulum part;extracellular matrix part;extracellular region;extracellular region part;extracellular space;FACIT collagen;intracellular organelle lumen;intracellular organelle part;intracellular part;membrane-enclosed lumen;organelle lumen;organelle part	anatomical structure development;cellular component organization;cellular process;developmental process;extracellular matrix organization;extracellular structure organization	cell part;extracellular region;extracellular space	Protein digestion and absorption	Collagen	BENPORATH_EED_TARGETS;BENPORATH_ES_WITH_H3K27ME3;BENPORATH_PRC2_TARGETS;BENPORATH_SUZ12_TARGETS;GUTIERREZ_CHRONIC_LYMPHOCYTIC_LEUKEMIA_DN;HELLER_SILENCED_BY_METHYLATION_UP;KANG_CISPLATIN_RESISTANCE_DN;LASTOWSKA_NEUROBLASTOMA_COPY_NUMBER_DN;LIM_MAMMARY_STEM_CELL_UP;MIKKELSEN_MCV6_HCP_WITH_H3K27ME3;NABA_COLLAGENS;NABA_CORE_MATRISOME;NABA_MATRISOME;PID_AVB3_INTEGRIN_PATHWAY;PID_SYNDECAN_1_PATHWAY;RE…	3D-structure;Collagen;Deafness;Diseasevariant;Disulfidebond;Dwarfism;Extracellularmatrix;Glycoprotein;Hydroxylation;Proteoglycan;Referenceproteome;Repeat;Secreted;Signal;Sticklersyndrome		24.94798851	20.93115807	26.13077927	26.15645981	25.77672958	26.32622528	24.55006599	24.67915535	24.46479607	22.79169083	23.23273849	23.22379875	25.19215965	25.1914444	25.34449959	24.06503296	23.69923401	23.67062759	25.60101509	25.46944809	25.41954613	24.94597816	26.24579048	26.08889961	26.09725952	26.18164635	26.53937912	26.34536171	25.80261612
+	2.127642928	0.734316137	Q86X29	LSR_HUMAN	LSR	Lipolysis-stimulated lipoprotein receptor	Color2 [A=255, R=169, G=169, B=169]	1	4		anatomical structure development;anatomical structure homeostasis;biological regulation;cell development;cellular developmental process;cellular process;developmental process;epithelial structure maintenance;establishment of blood-brain barrier;homeostatic process;liver development;maintenance of blood-brain barrier;organ development;regulation of biological quality;tissue homeostasis		cell junction;cell part;cell-cell junction;chylomicron;extracellular membrane-bounded organelle;extracellular organelle;extracellular region part;extracellular vesicular exosome;low-density lipoprotein particle;macromolecular complex;membrane;membrane-bounded organelle;membrane-bounded vesicle;occluding junction;organelle;plasma lipoprotein particle;plasma membrane;protein-lipid complex;tight jun…	anatomical structure development;biological regulation;cell development;cellular process;developmental process;homeostatic process	cell part;extracellular organelle;macromolecular complex;membrane;organelle;plasma membrane;vesicle		LSR	BAELDE_DIABETIC_NEPHROPATHY_DN;BENPORATH_ES_1;BENPORATH_MYC_MAX_TARGETS;BLANCO_MELO_INFLUENZA_A_INFECTION_A594_CELLS_DN;BOYAULT_LIVER_CANCER_SUBCLASS_G6_DN;CHARAFE_BREAST_CANCER_LUMINAL_VS_MESENCHYMAL_UP;CHIANG_LIVER_CANCER_SUBCLASS_CTNNB1_DN;COLDREN_GEFITINIB_RESISTANCE_DN;CUI_TCF21_TARGETS_2_UP;DANG_BOUND_BY_MYC;DELACROIX_RAR_BOUND_ES;DELYS_THYROID_CANCER_UP;ENK_UV_RESPONSE_EPIDERMIS_UP;FOROUTA…	Alternativesplicing;Celljunction;Cellmembrane;Chylomicron;Disulfidebond;Immunoglobulindomain;LDL;Membrane;Phosphoprotein;Receptor;Referenceproteome;Tightjunction;Transmembrane;Transmembranehelix;VLDL		20.85943985	21.27498245	21.23888397	19.12966347	19.13266754	19.73353004	18.74335098	19.57713127	20.55427933	19.16340256	19.78852272	20.13188553	19.35042763	19.60882759	20.80015945	18.6520462	19.98204613	18.59872627	21.64170074	19.27415276	19.8156147	22.15185928	18.3038044	20.08159256	18.58495522	18.50036621	20.22557449	20.02090454	21.64137459
+	5.040980868	0.732320241	P00746	CFAD_HUMAN	CFD	Complement factor D	Color2 [A=255, R=169, G=169, B=169]	1	4		activation of immune response;biological regulation;complement activation;complement activation, alternative pathway;defense response;humoral immune response;immune effector process;immune response;immune system process;innate immune response;macromolecule metabolic process;metabolic process;multi-organism process;positive regulation of biological process;positive regulation of immune response;po…	catalytic activity;endopeptidase activity;hydrolase activity;peptidase activity;peptidase activity, acting on L-amino acid peptides;serine hydrolase activity;serine-type endopeptidase activity;serine-type peptidase activity	cell part;cytoplasmic membrane-bounded vesicle lumen;cytoplasmic part;cytoplasmic vesicle part;extracellular membrane-bounded organelle;extracellular organelle;extracellular region;extracellular region part;extracellular vesicular exosome;intracellular organelle part;intracellular part;membrane-bounded organelle;membrane-bounded vesicle;membrane-enclosed lumen;organelle;organelle lumen;organelle …	biological regulation;immune system process;macromolecule metabolic process;metabolic process;multi-organism process;primary metabolic process;protein metabolic process;proteolysis;response to biotic stimulus;response to stimulus;response to stress	cell part;extracellular organelle;extracellular region;organelle;vesicle	Complement and coagulation cascades;Staphylococcus aureus infection	Trypsin	BAKKER_FOXO3_TARGETS_DN;BEGUM_TARGETS_OF_PAX3_FOXO1_FUSION_DN;BENPORATH_CYCLING_GENES;BIOCARTA_ALTERNATIVE_PATHWAY;BIOCARTA_COMP_PATHWAY;BLANCO_MELO_MERS_COV_INFECTION_MCR5_CELLS_DN;BOQUEST_STEM_CELL_CULTURED_VS_FRESH_DN;BOQUEST_STEM_CELL_UP;BROWNE_HCMV_INFECTION_2HR_UP;BURTON_ADIPOGENESIS_6;CADWELL_ATG16L1_TARGETS_UP;CASORELLI_ACUTE_PROMYELOCYTIC_LEUKEMIA_UP;CHARAFE_BREAST_CANCER_LUMINAL_VS_BASA…	3D-structure;Complementalternatepathway;Directproteinsequencing;Diseasevariant;Disulfidebond;Hydrolase;Immunity;Innateimmunity;Protease;Referenceproteome;Secreted;Serineprotease;Signal;Zymogen		24.54628372	24.57614517	25.41554642	26.27818298	26.00362778	26.56669807	25.70058823	25.76869774	25.49568748	24.4516201	24.82593536	24.51378059	25.29426003	25.48283195	25.87530899	25.77299118	25.48460007	25.34445763	25.85902596	25.85300446	25.61193466	26.42453003	26.50405884	26.50339508	26.87312126	25.60290146	25.99881363	25.80897331	26.14473724
+	2.050453227	0.71895364	P80188	NGAL_HUMAN	LCN2	Neutrophil gelatinase-associated lipocalin	Color2 [A=255, R=169, G=169, B=169]	1	4		apoptosis;cation transport;cell death;cellular process;death;defense response;defense response to bacterium;establishment of localization;immune response;immune system process;innate immune response;ion transmembrane transport;ion transport;iron chelate transport;iron ion transmembrane transport;iron ion transport;metal ion transport;multi-organism process;programmed cell death;response to bacter…	binding;cation binding;identical protein binding;ion binding;iron ion binding;metal ion binding;protein binding;transition metal ion binding	cell part;cytoplasmic membrane-bounded vesicle lumen;cytoplasmic part;cytoplasmic vesicle part;extracellular membrane-bounded organelle;extracellular organelle;extracellular region;extracellular region part;extracellular space;extracellular vesicular exosome;intracellular organelle part;intracellular part;membrane-bounded organelle;membrane-bounded vesicle;membrane-enclosed lumen;organelle;organe…	cell death;cellular process;death;establishment of localization;immune system process;ion transport;multi-organism process;response to biotic stimulus;response to stimulus;response to stress;siderophore transport;transmembrane transport;transport	cell part;extracellular organelle;extracellular region;extracellular space;organelle;vesicle		Lipocalin	ABBUD_LIF_SIGNALING_1_UP;ACEVEDO_LIVER_CANCER_UP;ACEVEDO_LIVER_TUMOR_VS_NORMAL_ADJACENT_TISSUE_UP;BASAKI_YBX1_TARGETS_DN;BOSCO_EPITHELIAL_DIFFERENTIATION_MODULE;BOYLAN_MULTIPLE_MYELOMA_C_D_DN;BOYLAN_MULTIPLE_MYELOMA_PCA1_UP;BROWN_MYELOID_CELL_DEVELOPMENT_UP;BROWNE_HCMV_INFECTION_20HR_UP;BROWNE_HCMV_INFECTION_30MIN_UP;BROWNE_HCMV_INFECTION_4HR_UP;BRUINS_UVC_RESPONSE_VIA_TP53_GROUP_B;BURTON_ADIPOGE…	3D-structure;Alternativesplicing;Apoptosis;Cytoplasmicvesicle;Directproteinsequencing;Disulfidebond;Glycoprotein;Immunity;Innateimmunity;Iontransport;Iron;Irontransport;Pyrrolidonecarboxylicacid;Referenceproteome;Secreted;Signal;Transport		20.17173195	22.68957901	22.14131165	21.91734886	21.38334084	22.28460884	19.90433884	21.73539543	21.50225067	22.53562355	22.99374771	22.66020012	22.59470367	22.85173798	22.49359322	24.18620872	22.84722519	23.45684814	23.81855774	23.664217	23.70149803	19.99443245	23.31941414	23.3427372	23.26217079	20.62838173	21.11642647	20.46113014	23.86909103
[truncated: 247 more rows]
[truncated: 2 more columns]

## Sheet: Aqueous_Humor_(DC-control)
Significant	-Log(P-value)	Difference	Protein.Group	Protein.Names	Genes	First.Protein.Description	Symbol color	Symbol type	Symbol size	Show label	GOBP name	GOMF name	GOCC name	GOBP slim name	GOCC slim name	KEGG name	Pfam	GSEA	Keywords	Corum	Control	Control	Control	Control	Control	Control	Control	Control	Control	Control	Control	Control	Control	Control	Control	Control	Control	Control	Control	Control	Control	DC	DC	DC	DC	DC	DC	DC	DC
[truncated: 300 more rows]
[truncated: 2 more columns]

[truncated: 7 more sheets: Aqueous_Humor_(PVC-Control), Anterior_Capsule_(Control-ARC), Anterior_Capsule_(Control-DC), Anterior_Capsule_(PVC-Control), Phaco_Cassette_(Control-ARC), Phaco_Cassette_(Control-DC), Phaco_Cassette_(PVC-Control)]
